# Supplementary material for: Pre-existing polymerase-specific T cells expand in abortive seronegative SARS-CoV-2
Source: Nature. 2021 Nov 10;601(7891):110–7. doi: 10.1038/s41586-021-04186-8 (PMC8732273; doi:10.1038/s41586-021-04186-8)
Supplement: Supplementary file 2 — HCoV sequence accession numbers. [file 41586_2021_4186_MOESM2_ESM.xlsx]

## Sheet: Supplementary Table 1
	Supplementary Table 1: HCoV sequence accession numbers
	Accession	Viral species		Accession	Viral species		Accession	Viral species
	MN369046	Human coronavirus 229E		KY967361	Human coronavirus OC43		KF923890	Human coronavirus OC43
	MN306046	Human coronavirus 229E		KY554967	Human coronavirus NL63		KF923893	Human coronavirus OC43
	MN306036	Human coronavirus OC43		KY554968	Human coronavirus NL63		KF923892	Human coronavirus OC43
	MN306018	Human coronavirus NL63		KY554972	Human coronavirus OC43		KF923911	Human coronavirus OC43
	MN310478	Human coronavirus OC43		KY554973	Human coronavirus OC43		KF923901	Human coronavirus OC43
	MN310476	Human coronavirus OC43		KY554974	Human coronavirus OC43		KF923899	Human coronavirus OC43
	MN306043	Human coronavirus OC43		KY554971	Human coronavirus NL63		KF923902	Human coronavirus OC43
	MN306053	Human coronavirus OC43		KY554970	Human coronavirus NL63		KF923903	Human coronavirus OC43
	MN306040	Human coronavirus NL63		KY554975	Human coronavirus OC43		KF923898	Human coronavirus OC43
	MN306041	Human coronavirus OC43		KY674914	Human coronavirus 229E		KF923905	Human coronavirus OC43
	MN306042	Human coronavirus OC43		KY674919	Human coronavirus 229E		KF923886	Human coronavirus OC43
	MK334043	Human coronavirus NL63		KY674916	Human coronavirus NL63		KF923904	Human coronavirus OC43
	MK334044	Human coronavirus NL63		KY674920	Human coronavirus OC43		KF923907	Human coronavirus OC43
	MK334045	Human coronavirus NL63		KY674943	Human coronavirus HKU1		KF923895	Human coronavirus OC43
	MK334046	Human coronavirus NL63		KY674921	Human coronavirus HKU1		KT266906	Human coronavirus NL63
	MK334047	Human coronavirus NL63		KY684760	Human coronavirus 229E		KF530110	Human coronavirus NL63
	MN026164	Human coronavirus OC43		KY684759	Human coronavirus OC43		KF530104	Human coronavirus NL63
	MK167038	Human coronavirus HKU1		KX538965	Human coronavirus OC43		KF530105	Human coronavirus NL63
	MH121121	Human coronavirus OC43		KX538966	Human coronavirus OC43		KF530107	Human coronavirus NL63
	MH940245	Human coronavirus HKU1		KX538967	Human coronavirus OC43		KF530108	Human coronavirus NL63
	MG197722	Human coronavirus OC43		KX538968	Human coronavirus OC43		KF530114	Human coronavirus NL63
	MG197710	Human coronavirus OC43		KX538969	Human coronavirus OC43		KF530106	Human coronavirus NL63
	MG197711	Human coronavirus OC43		KX538970	Human coronavirus OC43		KF530113	Human coronavirus NL63
	MG197712	Human coronavirus OC43		KX538971	Human coronavirus OC43		KF530109	Human coronavirus NL63
	MG197713	Human coronavirus OC43		KX538972	Human coronavirus OC43		KF530111	Human coronavirus NL63
	MG197714	Human coronavirus OC43		KX538973	Human coronavirus OC43		KF530112	Human coronavirus NL63
	MG197715	Human coronavirus OC43		KX538974	Human coronavirus OC43		KF686340	Human coronavirus HKU1
	MG197716	Human coronavirus OC43		KX538976	Human coronavirus OC43		KF686342	Human coronavirus HKU1
	MG197717	Human coronavirus OC43		KX538979	Human coronavirus OC43		KF686343	Human coronavirus HKU1
	MG197718	Human coronavirus OC43		KX538975	Human coronavirus OC43		KF686344	Human coronavirus HKU1
	MG197719	Human coronavirus OC43		KX538977	Human coronavirus OC43		KF686341	Human coronavirus HKU1
	MG197720	Human coronavirus OC43		KX538978	Human coronavirus OC43		KF686346	Human coronavirus HKU1
	MG197721	Human coronavirus OC43		KX538964	Human coronavirus OC43		KF514430	Human coronavirus 229E
	MG197723	Human coronavirus OC43		KY369905	Human coronavirus OC43		KF514433	Human coronavirus 229E
	MG197709	Human coronavirus OC43		KY369906	Human coronavirus OC43		KF514432	Human coronavirus 229E
	MG977445	Human coronavirus OC43		KY369907	Human coronavirus OC43		KF430201	Human coronavirus HKU1
	MG977452	Human coronavirus OC43		KY369913	Human coronavirus 229E		JX504050	Human coronavirus NL63
	MG977451	Human coronavirus OC43		KY369914	Human coronavirus 229E		JX503061	Human coronavirus 229E
	MG977444	Human coronavirus OC43		KY369909	Human coronavirus 229E		JX503060	Human coronavirus 229E
	MG977447	Human coronavirus OC43		KY369908	Human coronavirus 229E		JX524171	Human coronavirus NL63
	MG977449	Human coronavirus OC43		KY369911	Human coronavirus 229E		JX104161	Human coronavirus NL63
	MG428702	Human coronavirus NL63		KY369912	Human coronavirus 229E		JQ765571	Human coronavirus NL63
	MG428703	Human coronavirus NL63		KX179500	Human coronavirus NL63		JQ765564	Human coronavirus NL63
	MG428706	Human coronavirus NL63		KX344031	Human coronavirus OC43		JQ765572	Human coronavirus NL63
	MG428701	Human coronavirus NL63		KU291448	Human coronavirus 229E		JQ765568	Human coronavirus NL63
	MG428705	Human coronavirus NL63		KU521535	Human coronavirus NL63		JQ765570	Human coronavirus NL63
	MG428699	Human coronavirus NL63		KT779556	Human coronavirus HKU1		JQ765574	Human coronavirus NL63
	MG428704	Human coronavirus NL63		KT779555	Human coronavirus HKU1		JQ765565	Human coronavirus NL63
	MF314143	Human coronavirus OC43		KU131570	Human coronavirus OC43		JQ765567	Human coronavirus NL63
	MG772808	Human coronavirus NL63		KT381875	Human coronavirus NL63		JQ765573	Human coronavirus NL63
	KY014281	Human coronavirus OC43		KF923908	Human coronavirus OC43		JQ765563	Human coronavirus NL63
	KY014282	Human coronavirus OC43		KF923909	Human coronavirus OC43		JQ765575	Human coronavirus NL63
	MF374984	Human coronavirus OC43		KF923910	Human coronavirus OC43		JQ765566	Human coronavirus NL63
	MF374985	Human coronavirus OC43		KF923915	Human coronavirus OC43		JQ765569	Human coronavirus NL63
	MF374983	Human coronavirus OC43		KF923916	Human coronavirus OC43		HM034837	Human coronavirus HKU1
	MF542265	Human coronavirus 229E		KF923919	Human coronavirus OC43		DQ445911	Human coronavirus NL63
	KY983587	Human coronavirus 229E		KF923922	Human coronavirus OC43		DQ445912	Human coronavirus NL63
	KY983583	Human coronavirus OC43		KF923923	Human coronavirus OC43		DQ415896	Human coronavirus HKU1
	KY983585	Human coronavirus OC43		KF923924	Human coronavirus OC43		DQ415897	Human coronavirus HKU1
	KY983586	Human coronavirus NL63		KF923925	Human coronavirus OC43		DQ415898	Human coronavirus HKU1
	KY983588	Human coronavirus OC43		KF923912	Human coronavirus OC43		DQ415899	Human coronavirus HKU1
	KY967360	Human coronavirus OC43		KF923913	Human coronavirus OC43		DQ415900	Human coronavirus HKU1
	KY621348	Human coronavirus 229E		KF923914	Human coronavirus OC43		DQ415901	Human coronavirus HKU1
	KY967359	Human coronavirus OC43		KF923918	Human coronavirus OC43		DQ415902	Human coronavirus HKU1
	KY829118	Human coronavirus NL63		KF923920	Human coronavirus OC43		DQ415903	Human coronavirus HKU1
	KY967357	Human coronavirus 229E		KF923917	Human coronavirus OC43		DQ415904	Human coronavirus HKU1
	KY967358	Human coronavirus OC43		KF923894	Human coronavirus OC43		DQ415905	Human coronavirus HKU1
	KY967356	Human coronavirus OC43		KF923897	Human coronavirus OC43		DQ415906	Human coronavirus HKU1
				KF923921	Human coronavirus OC43		DQ415907	Human coronavirus HKU1
				KF923887	Human coronavirus OC43		DQ415908	Human coronavirus HKU1
				KF923889	Human coronavirus OC43		DQ415909	Human coronavirus HKU1
							DQ415910	Human coronavirus HKU1
							DQ415911	Human coronavirus HKU1
							DQ415912	Human coronavirus HKU1
							DQ415913	Human coronavirus HKU1
							DQ415914	Human coronavirus HKU1
							AY597011	Human coronavirus HKU1
