# Supplementary material for: Pre-existing polymerase-specific T cells expand in abortive seronegative SARS-CoV-2
Source: Nature. 2021 Nov 10;601(7891):110–7. doi: 10.1038/s41586-021-04186-8 (PMC8732273; doi:10.1038/s41586-021-04186-8)
Supplement: Supplementary file 3 — 2D epitope mapping matrices. [file 41586_2021_4186_MOESM3_ESM.xlsx]

## Sheet: Supplementary Table 2
	Supplementary Table 2: 2D epitope mapping matrices.
	NSP7	Pool A	Pool B	Pool C	Pool D		NSP12-2	Pool A	Pool B	Pool C	Pool D	Pool E	Pool F
	Pool E	7-1	7-2	7-3	7-4		Pool G	12-38	12-39	12-40	12-41	12-42	12-43	x
	Pool F	7-5	7-6	7-7	7-8		Pool H	12-44	12-45	12-46	12-47	12-48	12-49	x
	Pool G	7-9	7-10	7-11	7-12		Pool I	12-50	12-51	12-52	12-53	12-54	12-55	x
	Pool H	7-13	7-14	7-15	x		Pool J	12-56	12-57	12-58	12-59	12-60	12-61	x
							Pool K	12-62	12-63	12-64	12-65	12-66	12-67	x
							Pool L	12-68	12-69	12-70	12-71	12-72	12-73	12-74
							NSP12-3	Pool A	Pool B	Pool C	Pool D	Pool E	Pool F
							Pool G	12-75	12-76	12-77	12-78	12-79	12-80	x
							Pool H	12-81	12-82	12-83	12-84	12-85	12-86	x
							Pool I	12-87	12-88	12-89	12-90	12-91	12-92	x
							Pool J	12-93	12-94	12-95	12-96	12-97	12-98	x
							Pool K	12-99	12-100	12-101	12-102	12-103	12-104	x
							Pool L	12-105	12-106	12-107	12-108	12-109	12-110	12-111
							NSP12-5	Pool A	Pool B	Pool C	Pool D	Pool E	Pool F
							Pool G	12-149	12-150	12-151	12-152	12-153	12-154	x
							Pool H	12-155	12-156	12-157	12-158	12-159	12-160	x
							Pool I	12-161	12-162	12-163	12-164	12-165	12-166	x
							Pool J	12-167	12-168	12-169	12-170	12-171	12-172	x
							Pool K	12-173	12-174	12-175	12-176	12-177	12-178	x
							Pool L	12-179	12-180	12-181	12-182	12-183	12-184	12-185
							NSP13-3	Pool A	Pool B	Pool C	Pool D	Pool E	Pool F	PoolG
							Pool H	13-79	13-80	13-81	13-82	13-83	13-84	13-85
							Pool I	13-86	13-87	13-88	13-89	13-90	13-91	13-92
							Pool J	13-93	13-94	13-95	13-96	13-97	13-98	13-99
							Pool K	13-100	13-101	13-102	13-103	13-104	13-105	13-106
							Pool L	13-107	13-108	13-109	13-110	13-111	13-112	13-113
							Pool M	13-114	13-115	13-116	13-117	13-118	x	x
