# Supplementary material for: Pre-existing polymerase-specific T cells expand in abortive seronegative SARS-CoV-2
Source: Nature. 2021 Nov 10;601(7891):110–7. doi: 10.1038/s41586-021-04186-8 (PMC8732273; doi:10.1038/s41586-021-04186-8)
Supplement: Supplementary file 4 — NSP12 Overlapping peptide sequences and optimal 9-mers. [file 41586_2021_4186_MOESM4_ESM.xlsx]

## Sheet: Supplementary Table 3 
		Supplementary Table 3: NSP12 Overlapping peptide sequences and optimal 9mers.
		SARS-Cov Peptides NSP 12				SARS-Cov-2 Peptides NSP 12					Optimal 9mers
		# peptide	NSP12	aa		Divergence in sequence from SARS-CoV to SARS-CoV-2 are highlighted in bold					# Peptide	Protein	Coronavirus species	Sequence
	NSP12-1	12-1	SADASTFLNRVCGVS	1-15							5a	NSP7	SARS-CoV, SARS-CoV-2	KLWAQCVQL
		12-2	TFLNRVCGVSAARLT	6-20							5b	NSP7	OC43	KLWHYCSTL
		12-3	VCGVSAARLTPCGTG	11-25							5c	NSP7	HKU1	KLWQYCSVL
		12-4	AARLTPCGTGTSTDV	16-30							5d	NSP7	NL63	SEWAYCVDL
		12-5	PCGTGTSTDVVYRAF	21-35							5e	NSP7	229E	KEWAYCVEM
		12-6	TSTDVVYRAFDIYNE	26-40
		12-7	VYRAFDIYNEKVAGF	31-45							90a	NSP12	SARS-CoV, SARS-CoV-2	NAAISDYDY
		12-8	DIYNEKVAGFAKFLK	36-50							90b	NSP12	MERS, OC43, HKU1	NAAITDYNY
		12-9	KVAGFAKFLKTNCCR	41-55							90c	NSP12	NL63	DAAVKDFDF
		12-10	AKFLKTNCCRFQEKD	46-60							90d	NSP12	229E	DAAIKDFDY
		12-11	TNCCRFQEKDEEGNL	51-65
		12-12	FQEKDEEGNLLDSYF	56-70
		12-13	EEGNLLDSYFVVKRH	61-75
		12-14	LDSYFVVKRHTMSNY	66-80
		12-15	VVKRHTMSNYQHEET	71-85
		12-16	TMSNYQHEETIYNLV	76-90
		12-17	QHEETIYNLVKDCPA	81-95
		12-18	IYNLVKDCPAVAVHD	86-100
		12-19	KDCPAVAVHDFFKFR	91-105
		12-20	VAVHDFFKFRVDGDM	96-110
		12-21	FFKFRVDGDMVPHIS	101-115
		12-22	VDGDMVPHISRQRLT	106-120
		12-23	VPHISRQRLTKYTMA	111-125
		12-24	RQRLTKYTMADLVYA	116-130
		12-25	KYTMADLVYALRHFD	121-135
		12-26	DLVYALRHFDEGNCD	126-140
		12-27	LRHFDEGNCDTLKEI	131-145
		12-28	EGNCDTLKEILVTYN	136-150
		12-29	TLKEILVTYNCCDDD	141-155
		12-30	LVTYNCCDDDYFNKK	146-160
		12-31	CCDDDYFNKKDWYDF	151-165
		12-32	YFNKKDWYDFVENPD	156-170
		12-33	DWYDFVENPDILRVY	161-175
		12-34	VENPDILRVYANLGE	166-180
		12-35	ILRVYANLGERVRQS	171-185
		12-36	ANLGERVRQSLLKTV	176-190
		12-37	RVRQSLLKTVQFCDA	181-195			# peptide	SARS-CoV-2 NSP12	aa
	NSP12-2	12-38	LLKTVQFCDAMRDAG	186-200			12-38	LLKTVQFCDAMRNAG	186-200
		12-39	QFCDAMRDAGIVGVL	191-205			12-39	QFCDAMRNAGIVGVL	191-205
		12-40	MRDAGIVGVLTLDNQ	196-210			12-40	MRNAGIVGVLTLDNQ	196-210
		12-41	IVGVLTLDNQDLNGN	201-215
		12-42	TLDNQDLNGNWYDFG	206-220
		12-43	DLNGNWYDFGDFVQV	211-225			12-43	DLNGNWYDFGDFIQT	211-225
		12-44	WYDFGDFVQVAPGCG	216-230			12-44	WYDFGDFIQTTPGSG	216-230
		12-45	DFVQVAPGCGVPIVD	221-235			12-45	DFIQTTPGSGVPVVD	221-235
		12-46	APGCGVPIVDSYYSL	226-240			12-46	TPGSGVPVVDSYYSL	226-240
		12-47	VPIVDSYYSLLMPIL	231-245			12-47	VPVVDSYYSLLMPIL	231-245
		12-48	SYYSLLMPILTLTRA	236-250		NSP12-2
		12-49	LMPILTLTRALAAES	241-255			12-49	LMPILTLTRALTAES	241-255
		12-50	TLTRALAAESHMDAD	246-260			12-50	TLTRALTAESHVDTD	246-260
		12-51	LAAESHMDADLAKPL	251-265			12-51	LTAESHVDTDLTKPY	251-265
		12-52	HMDADLAKPLIKWDL	256-270			12-52	HVDTDLTKPYIKWDL	256-270
		12-53	LAKPLIKWDLLKYDF	261-275			12-53	LTKPYIKWDLLKYDF	261-275
		12-54	IKWDLLKYDFTEERL	266-280
		12-55	LKYDFTEERLCLFDR	271-285			12-55	LKYDFTEERLKLFDR	271-285
		12-56	TEERLCLFDRYFKYW	276-290			12-56	TEERLKLFDRYFKYW	276-290
		12-57	CLFDRYFKYWDQTYH	281-295			12-57	KLFDRYFKYWDQTYH	281-295
		12-58	YFKYWDQTYHPNCIN	286-300			12-58	YFKYWDQTYHPNCVN	286-300
		12-59	DQTYHPNCINCLDDR	291-305			12-59	DQTYHPNCVNCLDDR	291-305
		12-60	PNCINCLDDRCILHC	296-310			12-60	PNCVNCLDDRCILHC	296-310
		12-61	CLDDRCILHCANFNV	301-315
		12-62	CILHCANFNVLFSTV	306-320
		12-63	ANFNVLFSTVFPPTS	311-325
		12-64	LFSTVFPPTSFGPLV	316-330
		12-65	FPPTSFGPLVRKIFV	321-335
		12-66	FGPLVRKIFVDGVPF	326-340
		12-67	RKIFVDGVPFVVSTG	331-345
		12-68	DGVPFVVSTGYHFRE	336-350
		12-69	VVSTGYHFRELGVVH	341-355
		12-70	YHFRELGVVHNQDVN	346-360
		12-71	LGVVHNQDVNLHSSR	351-365
		12-72	NQDVNLHSSRLSFKE	356-370
		12-73	LHSSRLSFKELLVYA	361-375
		12-74	LSFKELLVYAADPAM	366-380
	NSP12-3	12-75	LLVYAADPAMHAASG	371-385
		12-76	ADPAMHAASGNLLLD	376-390
		12-77	HAASGNLLLDKRTTC	381-395
		12-78	NLLLDKRTTCFSVAA	386-400
		12-79	KRTTCFSVAALTNNV	391-405
		12-80	FSVAALTNNVAFQTV	396-410
		12-81	LTNNVAFQTVKPGNF	401-415
		12-82	AFQTVKPGNFNKDFY	406-420
		12-83	KPGNFNKDFYDFAVS	411-425
		12-84	NKDFYDFAVSKGFFK	416-430
		12-85	DFAVSKGFFKEGSSV	421-435
		12-86	KGFFKEGSSVELKHF	426-440
		12-87	EGSSVELKHFFFAQD	431-445
		12-88	ELKHFFFAQDGNAAI	436-450
		12-89	FFAQDGNAAISDYDY	441-455
		12-90	GNAAISDYDYYRYNL	446-460
		12-91	SDYDYYRYNLPTMCD	451-465
		12-92	YRYNLPTMCDIRQLL	456-470
		12-93	PTMCDIRQLLFVVEV	461-475
		12-94	IRQLLFVVEVVDKYF	466-480
		12-95	FVVEVVDKYFDCYDG	471-485
		12-96	VDKYFDCYDGGCINA	476-490
		12-97	DCYDGGCINANQVIV	481-495
		12-98	GCINANQVIVNNLDK	486-500
		12-99	NQVIVNNLDKSAGFP	491-505
		12-100	NNLDKSAGFPFNKWG	496-510
		12-101	SAGFPFNKWGKARLY	501-515
		12-102	FNKWGKARLYYDSMS	506-520
		12-103	KARLYYDSMSYEDQD	511-525
		12-104	YDSMSYEDQDALFAY	516-530
		12-105	YEDQDALFAYTKRNV	521-535
		12-106	ALFAYTKRNVIPTIT	526-540
		12-107	TKRNVIPTITQMNLK	531-545
		12-108	IPTITQMNLKYAISA	536-550
		12-109	QMNLKYAISAKNRAR	541-555
		12-110	YAISAKNRARTVAGV	546-560
		12-111	KNRARTVAGVSICST	551-565
	NSP12-4	12-112	TVAGVSICSTMTNRQ	556-570
		12-113	SICSTMTNRQFHQKL	561-575
		12-114	MTNRQFHQKLLKSIA	566-580
		12-115	FHQKLLKSIAATRGA	571-585
		12-116	LKSIAATRGATVVIG	576-590
		12-117	ATRGATVVIGTSKFY	581-595
		12-118	TVVIGTSKFYGGWHN	586-600
		12-119	TSKFYGGWHNMLKTV	591-605
		12-120	GGWHNMLKTVYSDVE	596-610
		12-121	MLKTVYSDVETPHLM	601-615
		12-122	YSDVETPHLMGWDYP	606-620
		12-123	TPHLMGWDYPKCDRA	611-625
		12-124	GWDYPKCDRAMPNML	616-630
		12-125	KCDRAMPNMLRIMAS	621-635
		12-126	MPNMLRIMASLVLAR	626-640
		12-127	RIMASLVLARKHNTC	631-645
		12-128	LVLARKHNTCCNLSH	636-650
		12-129	KHNTCCNLSHRFYRL	641-655
		12-130	CNLSHRFYRLANECA	646-660
		12-131	RFYRLANECAQVLSE	651-665
		12-132	ANECAQVLSEMVMCG	656-670
		12-133	QVLSEMVMCGGSLYV	661-675
		12-134	MVMCGGSLYVKPGGT	666-680
		12-135	GSLYVKPGGTSSGDA	671-685
		12-136	KPGGTSSGDATTAYA	676-690
		12-137	SSGDATTAYANSVFN	681-695
		12-138	TTAYANSVFNICQAV	686-700
		12-139	NSVFNICQAVTANVN	691-705
		12-140	ICQAVTANVNALLST	696-710
		12-141	TANVNALLSTDGNKI	701-715
		12-142	ALLSTDGNKIADKYV	706-720
		12-143	DGNKIADKYVRNLQH	711-725
		12-144	ADKYVRNLQHRLYEC	716-730
		12-145	RNLQHRLYECLYRNR	721-735
		12-146	RLYECLYRNRDVDHE	726-740
		12-147	LYRNRDVDHEFVDEF	731-745
		12-148	DVDHEFVDEFYAYLR	736-750
	NSP12-5	12-149	FVDEFYAYLRKHFSM	741-755			12-149	FVNEFYAYLRKHFSM	741-755
		12-150	YAYLRKHFSMMILSD	746-760
		12-151	KHFSMMILSDDAVVC	751-765
		12-152	MILSDDAVVCYNSNY	756-770			12-152	MILSDDAVVCFNSTY	756-770
		12-153	DAVVCYNSNYAAQGL	761-775		NSP12-5	12-153	DAVVCFNSTYASQGL	761-775
		12-154	YNSNYAAQGLVASIK	766-780			12-154	FNSTYASQGLVASIK	766-780
		12-155	AAQGLVASIKNFKAV	771-785			12-155	ASQGLVASIKNFKSV	771-785
		12-156	VASIKNFKAVLYYQN	776-790			12-156	VASIKNFKSVLYYQN	776-790
		12-157	NFKAVLYYQNNVFMS	781-795			12-157	NFKSVLYYQNNVFMS	781-795
		12-158	LYYQNNVFMSEAKCW	786-800
		12-159	NVFMSEAKCWTETDL	791-805
		12-160	EAKCWTETDLTKGPH	796-810
		12-161	TETDLTKGPHEFCSQ	801-815
		12-162	TKGPHEFCSQHTMLV	806-820
		12-163	EFCSQHTMLVKQGDD	811-825
		12-164	HTMLVKQGDDYVYLP	816-830
		12-165	KQGDDYVYLPYPDPS	821-835
		12-166	YVYLPYPDPSRILGA	826-840
		12-167	YPDPSRILGAGCFVD	831-845
		12-168	RILGAGCFVDDIVKT	836-850
		12-169	GCFVDDIVKTDGTLM	841-855
		12-170	DIVKTDGTLMIERFV	846-860
		12-171	DGTLMIERFVSLAID	851-865
		12-172	IERFVSLAIDAYPLT	856-870
		12-173	SLAIDAYPLTKHPNQ	861-875
		12-174	AYPLTKHPNQEYADV	866-880
		12-175	KHPNQEYADVFHLYL	871-885
		12-176	EYADVFHLYLQYIRK	876-890
		12-177	FHLYLQYIRKLHDEL	881-895
		12-178	QYIRKLHDELTGHML	886-900
		12-179	LHDELTGHMLDMYSV	891-905
		12-180	TGHMLDMYSVMLTND	896-910
		12-181	DMYSVMLTNDNTSRY	901-915
		12-182	MLTNDNTSRYWEPEF	906-920
		12-183	NTSRYWEPEFYEAMY	911-925
		12-184	WEPEFYEAMYTPHTV	916-930
		12-185	PEFYEAMYTPHTVLQ	921-935
