# Supplementary material for: Pre-existing polymerase-specific T cells expand in abortive seronegative SARS-CoV-2
Source: Nature. 2021 Nov 10;601(7891):110–7. doi: 10.1038/s41586-021-04186-8 (PMC8732273; doi:10.1038/s41586-021-04186-8)
Supplement: Supplementary file 6 — Source Data Fig. 1 [file 41586_2021_4186_MOESM6_ESM.xlsx]

## Sheet: Fig 1b
	Cycle threshold values for E gene RT-PCR baseline to week 15 (undetectable at 40 cycles assigned value 41)
	Source data for Figures 1b
	Lab confirmed Infected HCW cohort
	ID	Baseline	Wk1	Wk 2	Wk3	Wk 4	Wk5	Wk 6	Wk7	Wk 8	Wk9	Wk 10	Wk11	Wk 12	Wk13	Wk 14	Wk15
	1	41				35.73	41	41			41	41	41		41	41	41
	2	38.04	41		41		41	41	41	41	41	41	41	41	41	41	41
	3	41	26.67				41				41						41
	4	27.3				41	41	41		41		41	41		41	41
	5	21.641
	6	36.412		41			41		41	41		41	41	41		41	41
	7	36.76	41	41	41	41	41	41	41	41		41	41	41	41		41
	8	41			31.64	31.64	41			41	41		41				41
	9	41	36.3			41	41		41				41				41
	10	41	31.57		38.24	41	41		41
	11	36.76				41	41	41	41	41	41	41	41	41		41
	12	35.73	41							41			41	41			41
	13	31.9	33.8	41	41		41	41	41		41	41	41		41	41
	14	22.33				41			41		41	41	41	41	41	41
	15	38.67	41	41			41	41		41	41		41	41	41	41	41
	16	30.83			41	41	41	41		41	41	41	41	41			41
	17	31.2		41	41	41	41	41	41	41	41	41	41			41	41
	18	32.5
	19	41	19.241	34.02	41	41	41	41	41	41	41	41	41	41	41	41	41
	20	41	29.57	41		41	41	41	41	41	41	41	41		41	41
	21	29.57	41		41	41	41	41
	22	29.09
	23	41		36.55	41	41	41	41	41		41	41		41	41	41	41
	24	41	31.34
	25	41	36.98
	26	32.42	32.841	41	41	41	41	41	41	41	41	41	41	41	41		41
	27	23.66	41	41	41	41	41	41	41		41	41		41		41
	28	37.418		41	41		41		41	41	41	41		41	41	41	41
	29	41					41		41				41		41
	30	22.63	33.03	41	41							41	41	41	41	41	41
	31	38.41	41										41			41	41
	32	20.23				41					41		41		41
	33	35.38	41	41	41	41	41	41	41	41		41	41	41
	34	35	41	41	41	41	41	41		41				41	41	41
	35	36.97	41	41	41	41	41	41	41	41	41			41		41	41
	36	38.641	41		41			41	41	41	41	41	41	41	41	41	41
	37	36.5						41					41
	38	37.87		41	41	41	41	41			41	41		41	41
	39	37.74
	40	38.02	41	41	41		41	41	41	41	41	41	41	41		41	41
	Seronegative HCW cohort
	ID	Baseline	Wk1	Wk 2	Wk3	Wk 4	Wk5	Wk 6	Wk7	Wk 8	Wk9	Wk 10	Wk11	Wk 12	Wk13	Wk 14	Wk15
	1	41	41	41	41	41	41	41	41	41	41	41	41	41		41
	2	41			41		41	41		41		41	41	41	41	41
	3	41	41		41	41		41									41
	4	41	41	41	41	41	41	41	41	41
	5	41	41	41		41	41	41	41	41		41	41	41	41	41	41
	6	41	41	41	41	41	41	41	41	41	41	41	41	41	41	41	41
	7	41	41	41	41	41	41	41	41	41	41	41	41		41
	8	41	41	41	41				41	41	41	41	41		41		41
	9	41	41	41	41	41	41	41	41	41	41		41	41	41
	10	41	41	41	41	41	41	41	41	41	41		41	41	41		41
	11	41	41	41	41		41	41	41	41	41	41	41	41		41	41
	12	41	41	41	41	41	41	41	41	41			41
	13	41		41		41			41	41			41
	14	41	41	41	41	41	41	41		41	41		41				41
	15	41	41	41	41	41	41			41	41	41	41	41		41	41
	16	41		41		41	41	41	41	41	41	41	41		41	41
	17	41	41	41		41	41	41			41	41		41	41		41
	18	41	41	41	41	41	41	41	41	41	41	41		41	41
	19	41	41	41	41	41	41	41	41	41	41	41	41	41	41	41	41
	20	41	41	41	41		41	41		41			41		41
	21	41	41	41	41	41	41	41		41			41	41			41
	22	41	41	41	41	41	41	41	41	41
	23	41	41	41	41	41	41	41	41	41
	24	41	41		41	41	41	41	41	41
	25	41	41	41	41	41	41	41	41	41	41	41	41	41		41	41
	26	41	41	41	41	41	41	41	41			41	41	41		41	41
	27	41			41	41	41	41	41	41	41	41	41	41	41	41
	28	41	41	41	41	41	41	41	41	41	41	41	41	41	41	41	41
	29	41	41	41	41	41	41	41	41	41	41	41	41	41	41	41	41
	30	41	41	41		41	41	41	41		41	41	41	41			41
	31	41	41	41	41		41	41					41	41	41		41
	32	41	41	41	41	41	41	41	41	41	41	41	41		41		41
	33	41	41	41	41	41	41	41	41	41	41	41	41	41	41	41
	34	41	41	41	41	41	41	41	41	41		41	41	41	41	41	41
	35	41		41			41										41
	36	41	41	41	41	41	41	41	41	41		41	41		41	41	41
	37	41	41	41	41	41	41	41	41	41	41	41	41	41	41	41	41
	38	41			41	41							41				41
	39	41	41	41	41	41		41			41		41	41		41	41
	40	41	41	41	41	41	41	41	41	41
	41	41	41	41	41	41	41	41	41	41
	42	41	41	41	41	41	41	41	41	41
	43	41	41	41	41	41	41	41	41	41
	44	41	41	41	41	41	41	41	41	41
	45	41	41	41	41		41	41
	46	41		41	41	41	41	41	41	41	41	41	41	41	41		41
	47	41	41	41	41	41	41	41	41	41	41	41	41	41	41	41	41
	48	41	41		41	41		41	41	41	41	41		41	41		41
	49	41	41	41	41	41		41	41	41	41	41	41	41	41	41	41
	50	41	41	41	41	41	41	41	41	41	41	41	41	41		41	41
	51	41	41	41	41	41	41	41	41	41	41	41	41	41			41
	52	41	41	41	41	41	41	41	41	41		41	41	41		41	41
	53	41	41	41	41	41	41	41	41	41	41	41	41	41	41	41	41
	54	41	41	41	41	41	41	41	41	41	41	41	41	41	41	41	41
	55	41	41	41	41	41	41	41		41	41		41	41	41	41

## Sheet: Pre-pandemic cohort (PP)
	Pre-pandemic samples - IFNg-ELISpot (background subtracted SFU/106 PBMC)
	Source data for Figures 1g-J, 2a-b, 3d
		Structural & Accessory					Replication-transcription Complex
	ID	M	Spike	ORF3a	NP1	NP2	NSP7	NSP12-1	NSP12-2	NSP12-3	NSP12-4	NSP12-5	NSP13-1	NSP13-2	NSP13-3	NSP12-1+2+3 pooled	NSP13-1+2+3 pooled	Total RTC	Total Structual & Accessory	Total Response	Ratio	FEC
	1	0	0	38.75	0	0	0	0	0	0	34	0	0	0	0			34	38.75	72.75	0.877419	51.25
	2	0	0	0	0	0	0	0	0	0	0	0	0	0	31			31	0	31	31	701.7
	3	0	0	0	0	0	0	0	0	0	23	0	0	0	0			23	0	23	23	338
	4	0	0	0			0				0	0	0	0	0			0	0	0		420
	5	20	10	10	0	12.5	0	0	7.5	0	0	0	10	0	0			17.5	52.5	70	0.333333	65
	6	0	0	0	0	0	0	0	0	0	0	0	0	0	11.25			11.25	0	11.25	11	0
	7	0	0	0	0	0	0	0	0	15	45	0	0	0	0			60	0	60	60	35
	8	0	0	0	0	0	0	0	0	0	0	0	0	0	0			0	0	0		0
	9	3.75	0	1.25			0				1.25	1.25							5	7.5		1.25
	10	8.75	1.25	6.25			0				13.75								16.25	30		537.5
	11	0	0	0	0	0	0	0	0	0	0	0	0	0	0			0	0	0		50
	12	0	0	0	0	0	0				0	0				0	0	0	0	0		42.5
	13	0	0	0	0	0	0				21.25	0				0	13.75	35	0	35	35	17.5
	14	0	17.5	17.5	0	10	10				20	0				7.5	0	37.5	45	82.5	0.833333	225
	15	0	0	0	0	0	0	0	0	0	0	0	0	0	0			0	0	0		215
	16	0	0		0		0				42.5	42.5				0	0	85	0	85	85	75
	17	0	0	0	0	0	0				0	0				0	0	0	0	0		45
	18	0	0	0	0	0	0	0	0	0	0	0	0	0	0			0	0	0		0
	19	0	13.33	0	0	8.33	0	20.83	13.33	0	0	28.33	0	0	0			62.49	21.66	84.15	2.88504	46.67
	20	0	0	0	0	0	0				0	0				0	0	0	0	0		0
	21	0	0	0	0	0	0	0	0	0	0	0	0	0	0			0	0	0		1050
	22	0	11.25	0	0	0	0				0	0				0	0	0	11.25	11.25	0.0909091	27.5
	23	0	0	0	0	0	0				10								0	10		25
	24															0	2.5	2.5	0	2.5	3	20
	25	0	0	0	0	0	0	29.1667	0	0	0	0	0	0	0			29.1667	0	29.1667	29	0
	26	2.5	2.5	7.5	0	0	0				7.5	0				0	0	7.5	12.5	20	0.6	105
	27	0	0	0	0	0	0	0	0	0	0	0	0	0	0			0	0	0		0
	28	0	16.25	0	21.25	18.75	0	0	0	18.75	0	0				0		18.75	56.25	75	0.333333	0
	29		0	0												0	2.5	2.5	0	2.5	3	15
	30	0	0	0	0	0	0	0	0	0	15	0	0	0	0			15	0	15	15	0
	31	0	30		0	0	0				0	0				0	92.5	92.5	30	122.5	3.08333	0
	32	0	0	0			0				0	0			0				0	0		200
	33	2.5	2.5	2.5			0				2.5	0			0				7.5	10		30
	34	0	0	15	0	0	7.5	7.5	0	27.5	0	0	0	0	0			42.5	15	57.5	2.83333	0
	35	0	0	0	0	0	0	0	0	0	0	0	0	0	0			0	0	0		95
	36	0	0	0	0	0	0	0	0	0	0	0	0	0	0			0	0	0		171.7
	37	0	0	0	0	16.7	0	0	0	0	0	0	9	0	19			28	16.7	44.7	1.67665	73.3
	38	57.5	25	25	10	25	12.5	57.5	17.5	7.5	57.5	0	0	22.5	17.5			192.5	142.5	335	1.35088	1020
	39	0	0	11.25	0	0	0	0	11.25	21.25	31.25	0	0	0	0			63.75	11.25	75	5.66667	126.25
	40	0	0	0	0	13.3	0	0	0	0	0	0	0	0	0			0	13.3	13.3	0.0769231	0
	41	16.25	13.75	6.25	11.25	13.75	16.25	8.75	11.25	23.75	0	0	0	8.75	21.25			90	61.25	151.25	1.46939	7.5
	42	0	0	0	0	0	0	0	0	0	0	0	0	0	0			0	0	0		241.7
	43	0	0	12.5	12.5	10	0	0	7.5	7.5	22.5	0	0	0	22.5			60	35	95	1.71429	130
	44	15.8333	0	0	13.3333	0	0	0	0	0	0	0	0	0	16			16	29.1667	45.1667	0.548571	0
	45	0	0	0	0	0	19	0	0	0	21	0	0	0	0			40	0	40	40	78.75
	46	0	0	0	0	10	0	0	0	0	0	0	0	0	7.5			7.5	10	17.5	0.75	125
	47	12.5	20	0	17.5	0	15	28	0	0	40	13	20	43	23			182	50	232	3.64	120
	48	0	0	0	0	0	0	0	0	0	0	0	0	0	0			0	0	0		70
	49	0	7.5	20	0	0	0	0	0	0	0	7.5				17.5		25	27.5	52.5	0.909091	280
	50	0	0	13.75	26.25	0	0	18.75	0	0	0	0	0					18.75	40	58.75	0.46875	213.75
	51	0	8.75	0	0	6.25	21.25	0	0	0	0	0	0	0	0			21.25	15	36.25	1.41667	332.5
	52	20	10	67.5	0	5	130	0	0							13	37.5	180.5	102.5	283	1.76098	67.5
	53	41.6667	0	0	0	24.1667	0	72	0	0	37	0	0	0	0			109	65.8333	174.833	1.6557	38.3
	ID	M	Spike	ORF3a	NP1	NP2	NSP7	NSP12-1	NSP12-2	NSP12-3	NSP12-4	NSP12-5	NSP13-1	NSP13-2	NSP13-3
	1	2.5	0		15	0	0	0	0	5	0	0	0	0	0
	2	0	0		0	0	0	0	0	0	17.5	0	0	0	0
	3	0	0		12.5	0	0	0	0	0	17.5	0	0	0	0
	4	0	0		0	2.5	0	0	0	0	0	0	0	0	0
	5	5	7.5		0	0	0	0	0	0	52.5	25	0	5	5
	6	0	7.5		0	0	175	0	0	0	17.5	5	0	0	2.5
	7	0	0		0	0	0	2.5	0	0	0	0	0	0	0
	8	0	0		0	0	125	0	0	0	0	12.5	0	5	2.5
	9	0	0		0	0	0	0	5	0	0	0	0	0	0
	10	7.5	0		0	0	0	0	0	0	22.5	0	0	0	0
	11	0	0		0	5	0	0	0	0	0	0	0	0	0
	12	0	0		0	0	0	0	0	0	0	0	0	0	0
	13	0	0		0	0	0	0	0	10	0	0	0	0	0
	14	0	0		0	0	0	0	0	0	0	0	0	0	0
	15	0	0		0	0	0	0	0	0	2.5	0	0	0	0
	16	0	0		0	0	0	0	0	0	0	0	0	0	0

## Sheet: Seronegative HCW cohort
	COVIDsortium Cohort - Week 16 IFNg-ELISpot (background subtracted; SFU/106 PBMC)
	Source data for Figures 1g-J, 2a-b, 3e, 4b-d
		Structural & Accessory					Replication-transcription Complex
	HCW ID	M	Spike	ORF3a	NP1	NP2	NSP7	NSP12-1	NSP12-2	NSP12-3	NSP12-4	NSP12-5	NSP13-1	NSP13-2	NSP13-3	NSP12-1+2+3 pooled	NSP13-1+2+3 pooled	Total RTC	Total Structual & Accessory	Total Response	Ratio	FEC	Neutralising Ab IC50	Peak S1 Ab (baseline-wk15)
	1	0	0	0	0	0	0	0	0	0	0	0	0	0	0			0	0	0		35	<50	<1
	2	5	2.5	0	2.5	2.5	0	7.5	7.5	17.5	2.5	2.5	2.5	2.5	0			42.5	12.5	55	3.4	20	<50	<1
	3	45	22.5	0	52.5	32.5	37.5	32.5		27.5	45	90	92.5	102.5	37.5			465	152.5	617.5	3.04918	200	<50	<1
	4	35	67.5	27.5	32.5	0	0	0		0	0	20						20	162.5	182.5	0.123077	950	<50	<1
	5	18.75	23.75	0	46.25	23.75	11.25	41.25	21.25	21.25	33.75	23.75	3.75	16.25	0			172.5	112.5	285	1.53333	0	<50	<1
	6	0	0	0	18.75	0	0	0	0	0	11.25	0	16.25	16.25	0			43.75	18.75	62.5	2.33333	37.5	<50	<1
	7	20	15	20	35	35	15	33	28	8	10	10	0	0	48			152	125	277	1.216	460	<50	<1
	8	8.75	11.25	103.75	0	0	6	0	26	21	0	4	21	24	11			113	123.75	236.75	0.913131	383	<50	<1
	9	0	12.5	0	7.5	0	0										5		20	25		1290	<50	<1
	10	0	3.75	0	0	6.25	0				0	0				0	0	0	10	10	0.1	338	<50	<1
	11	0	0	0	0	0	0	0	0	0	0	12.5	0	0	7.5			20	0	20	20	0	<50	<1
	12	11.25	3.75	6.25	13.75	16.25	4	9	0	21	0	16				4		54	51.25	105.25	1.05366	148	<50	<1
	13	20	0	0	0	0	0	0	0	0	0	0	0	0	0			0	20	20	0.05	1265	<50	<1
	14	0	17.5	52.5	277.5	10	2.5	0	2.5	22.5	0	0						27.5	357.5	385	0.0769231	1920	<50	<1
	15	72.5	72.5	45	70	50	45				23	53				28	45	194	310	504	0.625806	285	<50	<1
	16	13.75	33.75	38.75	18.75	11.25	6.25	16.25		6.25	28.75	33.75	363.75	126.25	73.75			655	116.25	771.25	5.63441	217.5	<50	<1
	17	6.25	0	0	0	0	0	0	0	0	0	0	0	0	0			0	6.25	6.25	0.166667	212.5	<50	<1
	18	53.75	0	0	0	0	0	0	0	0	0	0	0	0	0			0	53.75	53.75	0.0185185	1113	<50	<1
	19																						<50	<1
	20	0	0	0	0	0	0	0	0	0	0	0	0	0	0			0	0	0		0	<50	<1
	21	53.75	41.25	141.25	111.25	63.75	84	41	79	44	41	0				0		289	411.25	700.25	0.702736	563	<50	<1
	22	0	0	0	0	0	100	0	0	0	0	0	0	0	0			100	0	100	100	165	<50	<1
	23	0	0	0	0	0	0				0	0							0	0		523	<50	<1
	24	0	7.5	5	7.5	2.5	0	0	5	10	0	0	0	2.5	0			17.5	22.5	40	0.777778	178	<50	<1
	25	16.25	21.25	26.25	0	0	0	11.25	0	0	0	0	0	0	0			11.25	63.75	75	0.176471	97.5	<50	<1
	26	0	0	17.5	7.5	0	20	30	0	17.5	0	0	17.5	0	7.5			92.5	25	117.5	3.7	55	<50	<1
	27	2.5	5	7.5	0	0	5	5	17.5	5	0	15						47.5	15	62.5	3.16667	5	<50	<1
	28	12.5	80	115	122.5	22.5	82.5	30	10	20	12.5	35	12.5	0	0			202.5	352.5	555	0.574468	1915	<50	<1
	29	5	7.5	40	70	20	5	7.5	10	20	12.5	10						65	142.5	207.5	0.45614	690	<50	<1
	30	20	2.5	17.5	130	15	35	33	20	13	28	8				0		137	185	322	0.740541	90	<50	<1
	31	0	25	17.5	0	0	0	0	0	0	0	25	0	0	0			25	42.5	67.5	0.588235	50	<50	<1
	32																						<50	<1
	33	10	25		22.5	0												0	57.5	57.5	0.0172414	555		<1
	34	0	0	0	0	0	0	0	0	0	0	0						0	0	0		177.5	<50	<1
	35	0	16.25	21.25	11.25	23.75	11.25	33.75	26.25	26.25	48.75	23.75	23.75	11.25	3.75			208.75	72.5	281.25	2.87931	62.5	<50	<1
	36	0	6.25	0	8.75	6.25	0	4	6	4	0	21	0	0	0			35	21.25	56.25	1.64706	43	<50	<1
	37	20	70	25	32.5	0	15	15	22.5	22.5	20	22.5	0	0	0			117.5	147.5	265	0.79661	135	<50	<1
	38	27.5	20	7.5	20	22.5	22.5	20	27.5	40	20	5	30	27.5	7.5			200	97.5	297.5	2.05128	30	<50	<1
	39	0	22.5	65	25	20	52.5	65	45	35	25	30						252.5	132.5	385	1.90566	95	<50	<1
	40	0	0	8.75	8.75	0	8.75	0	0	0	0	8.75	0	0	3.75			21.25	17.5	38.75	1.21429	147.5	<50	<1
	41	21.25	11.25	18.75	3.75	13.75	11.25	11.25	8.75	0	0	11.25				11.25		53.75	68.75	122.5	0.781818	152.5	<50	<1
	42	0	0	12.5	17.5	10	0	10	12.5	10	7.5	0				17.5		57.5	40	97.5	1.4375	245	<50	<1
	43																						<50	<1
	44	0	0	0	3.75	0	0	0	3.75	0	0	0	0	0	0			3.75	3.75	7.5	1	0	<50	<1
	45	0	0	6.25	0	0	0	0	0	0	0	0	0	0	0			0	6.25	6.25	0.166667	122.5	<50	<1
	46	22.5	30	17.5	17.5	10	12.5	7.5	12.5	12.5	12.5	20	30	10	12.5			130	97.5	227.5	1.33333	80	<50	<1
	47	7.5	10	20	0	5	5	12.5	5	5	0	2.5	2.5	0	2.5			35	42.5	77.5	0.823529	35	<50	<1
	48	0	7.5	0	0	5	7.5	10	12.5	0	0	0	0	0	0			30	12.5	42.5	2.4	15	<50	<1
	49	20	5	32.5	22.5	22.5	2.5									12.5	42.5	57.5	102.5	160	0.560976	1008	<50	<1
	50	10	22.5	0	32.5	10	12.5	12.5	22.5	15	12.5	27.5	12.5	22.5	0			137.5	75	212.5	1.83333	260	<50	<1
	51	27.5	20	35	35	32.5	25	37.5	35	17.5	22.5	47.5						185	150	335	1.23333	95	<50	<1
	52	0	3.75	0	0	0	0	11.25	6.25	0	11.25	6.25	3.75	0	0			38.75	3.75	42.5	10.3333	0	<50	<1
	53	0	8.75	0	18.75	0	16.25	13.75	3.75	28.75	8.75	0	0	8.75	6.25			86.25	27.5	113.75	3.13636	42.5	<50	<1
	54	0	16.25	0	33.75	41.25	23.75	33.75	33.75	21.25	31.25	43.75						187.5	91.25	278.75	2.05479	62.5	<50	<1
	55	0	0	0	0	0	0	0	0	0	0	0						0	0	0		0	<50	<1
	56	0	0	0	0	0	0	0	0	15	0	0						15	0	15	15	185	<50	<1
	57	16.25	46.25	51.25	36.25	11.25	41.25	33.75	26.25	31.25	16.25	58.75						207.5	161.25	368.75	1.28682	27.5	<50	<1
	58	0	15	0	197.5	0	0											0	212.5	212.5	0.00469484	0	<50	<1
	59*	3.75	0	0	0	0	3.75				0	3.75				0	6.25	14	4	17.5	3.5	3	65.12	<1
	60*	12.5	7.5	7.5	7.5	10	27.5	5	12.5	5	12.5	10				7.5		80	45	125	1.77778	75	51.49	<1
	* Excluded from seronegative HCW cohort due to nAb IC50 > 50.

## Sheet: Lab-confirmed Infection cohort
	COVIDsortium Cohort - Week 16 IFNg-ELISpot (background subtracted; SFU/106 PBMC)
	Source data for Figures 1g-J, 2a-b, 4b-d
		Structural & Accessory					Replication-transcription Complex
	HCW ID	M	Spike	ORF3a	NP1	NP2	NSP7	NSP12-1	NSP12-2	NSP12-3	NSP12-4	NSP12-5	NSP13-1	NSP13-2	NSP13-3	NSP12-1+2+3 pooled	NSP13-1+2+3 pooled	Total RTC	Total Structual & Accessory	Total Response	Ratio	FEC	Neutralising Ab IC50	Peak S1 Ab
	1	0	35	15	35	35	0	0	25	30	0	23	0	0	0			78	120	198	0.65	0	1.17669	0
	2	46.25	51.25	36.25	66.25	68.75	21	24	34	19	66	59	14	31	46			314	268.75	582.75	1.16837	452.5	209.425	1.513
	3	65	42.5	15	182.5	35	18	15	0	20	50	25					15	143	340	483	0.420588	435	188.191	8.381
	4	11.25	0	0	16.25	11.25	0				0	16				19	21	56	38.75	94.75	1.44516	0	0.0762566	0
	5	16.25	11.25	21.25	11.25	21.25	3.75	6.25	3.75	6.25	0	6.25	3.75	8.75	6.25			45	81.25	126.25	0.553846	222.5	11.6363	0
	6	0	0	0	0	0	0	0	0	0	0	0					0	0	0	0		250	916.807	5.962
	7	6.25	8.75	3.75	0	0	0	0	0	0	0	0	0	11	6			17	18.75	35.75	0.906667	77.5	344.046	5.845
	8	57.5	77.5	52.5	52.5	40	70				60	58				43	60	291	280	571	1.03929	1670	141.384	4.144
	9	0	0	0	0	0	0	0	0	0	0	0					0	0	0	0		465	99.456	1.815
	10	17.5	12.5	2.5	27.5	17.5	23	8	0	0	3	25					3	62	77.5	139.5	0.8	400	1184.47	2.917
	11	0	0	0	0	22.5	0				0	0				0	0	0	22.5	22.5	0	320	110.81	2.196
	12	20	0	0	0	0	0				12.5					0	0	12.5	20	32.5	0.625	625	1419.46	7.369
	13	0	0	0	0	0	0	0	0	0	0	0					0	0	0	0		975	198.439	6.404
	14	0	22.5	40	0	0	18	0	0	0	0	0	0	0	0			18	62.5	80.5	0.288	555	485.539	2.509
	15	31.25	58.75	8.75	0	16.25	3.75	0	6.25	0	0	6.25	3.75	0	0			20	115	135	0.173913	147.5	344.701	38.458
	16	0	2.5	0	2.5	2.5	0	0	7.5	0	0	2.5	0	2.5	0			12.5	7.5	20	1.66667	0	0	1.39
	17	0	0	0	0	0	0	0	0	0	0	0	0	0	0			0	0	0		117.5	105.287	2.824
	18	21.25	16.25	8.75	21.25	11.25	9	6	6	9	6	11	4	4	4			59	78.75	137.75	0.749206	7.5	595.766	8.918
	19	27.5	0	30	42.5	0	0				0	0				0	0	0	100	100	0.01		112.82	2.399
	20	2.5	0	2.5	7.5	0	0	0	0	2.5	0	2.5					0	5	12.5	17.5	0.4	130	903.203	8.285
	21	6.25	0	0	33.75	76.25	0	0	0	0	0	0					0	0	116.25	116.25	0.00862069	107.5	1345.24	5.949
	22																						636.47	3.123
	23	77.5	40	15	60	22.5	15	8	0	0	0	0	0	15	0			38	215	253	0.176744	655	258.711	4.558
	24																						906.963	6.619
	25	7.5	32.5	0	0	7.5	15	8	0	0	8	0	0	20	0			51	47.5	98.5	1.07368	55	817.181	4.611
	26	0	0	0	0	0	15	0	0	0	0	0	0	0	0			15	0	15	15	0	81.6462	3.806
	27	0	0	0	0	0	0	0	0	0	0	0	0	0	0			0	0	0		847.5	110.709
	28	0	0	5	2.5	0	2.5	0	0	2.5	0	0	0	2.5	5			12.5	7.5	20	1.66667	125	488.362	9.786
	29	58.75	41.25	33.75	13.75	23.75	9	34	51	0	9	0	16	46	14			179	171.25	350.25	1.04526	232.5	423.44	9.131
	30	0	3.75	0	0	0	0				6	0	6	0	0	0		12	3.75	15.75	3.2	252.5	251.311	0
	31	0	10	7.5	10	5	3	3	0	0	3	3					0	12	32.5	44.5	0.369231	1815	825.606	5.615
	32																						239.633	4.37
	33	26.25	8.75	0	0	6.25	0	0	0	0	0	6					0	6	41.25	47.25	0.145455	62.5	485.875	5.186
	34	13.75	18.75	0	0	3.75	0	0	0	3.75	0	0	0	0	0			3.75	36.25	40	0.103448	392.5	493.557	9.421
	35	28.75	91.25	63.75	73.75	58.75	36	49	41	89	84	0					64	363	316.25	679.25	1.14783	192.5	0.514193	1.479
	36	0	0	0	0	0	0	0	0	0	0	0	0	0	0			0	0	0		0	746.763	7.877
	37	7.5	7.5	5	0	0	2.5	0	0	0	2.5	0					0	5	20	25	0.25	0	1012.86	4.935
	38	0	6.25	0	1.25	0	0	0	0	0	0	24	0	0	0			24	7.5	31.5	3.2	1902.5	990.7	7.319
	39	28.75	46.25	21.25	31.25	21.25	4	4	4	6	19	11	6	6	0			60	148.75	208.75	0.403361	846.25	1336.54	7.559
	40	80	0	0	0	0	1003				495	755				525	0	2778	80	2858	34.725	0	0	1.734
	41	2.5	5	0	0	0	5	2.5	0	0	2.5	0					3	13	7.5	20.5	1.73333	10	505.66	2.9
	42	17.5	47.5	5	30	17.5	25	15	8	3	0	3	0	3	3			60	117.5	177.5	0.510638	1365	296.393	27.024
	43	6.25	3.75	0	0	0	0	0	0	0	1.25	0	0	0	0			1.25	10	11.25	0.125	22.5	729.543	5.469
	44	10	2.5	0	2.5	10	0	2.5	2.5	2.5	2.5	3	0	0	3			16	25	41	0.64	0	1228.48	5.006
	45																						328.819	8.728
	46	65	42.5	0	0	30	0	20	10	3	0	25	18	3	8			87	137.5	224.5	0.632727	2050	870.031	30.672
	47	0	2.5	0	2.5	0	2.5	0	5	2.5	0	3					0	13	5	18	2.6	40	0	7.027
	48																						460.215	9.864
	49	137.5	125	85	90	70	5	10	20	0	13	13	0	0	23			84	507.5	591.5	0.165517	0	463.505	5.894
	50	28.75	13.75	106.25	0	21.25	3.75	8.75	0	0	8.75	0					6	27.25	170	197.25	0.160294	587.5	91.7967	2.338
	51	128.75	218.75	36.25	33.75	216.25	1	6	9	6	0	1	0	9	0			32	633.75	665.75	0.0504931	247.5	408.873	30.672
	52	0	0	3.75	0	0	0	0	0	0	0	0	0	0	0			0	3.75	3.75	0.25	92.5	111.125	3.787
	53	22.5	0	12.5	35	7.5	0	18	8	3	0	8	10	0	10			57	77.5	134.5	0.735484	470	135.05	2.332
	54	5	0	10	0	5	0	0	2.5	0	0	0					0	2.5	20	22.5	0.125	5	179.536	2.269
	55	7.5	2.5	5	0	0	2.5	0	2.5	0	0	0	3	0	0			8	15	23	0.533333	0	147.046	1.931
	56	100	62.5	0	0	52.5	0	0	0	0	0	0	0	0	0			0	215	215	0	235	344.001	3.166
	57	177.5	50	2.5	45	77.5	18	13	5	13	0	8	3	0	0			60	352.5	412.5	0.170213	5		3.185
	58	58.75	0	0	23.75	61.25	0	4	0	4	0	0	0	6	0			14	143.75	157.75	0.0973913	472.5	197.46	8.535
	59	11.25	21.25	0	11.25	0	0	0	0	0	0	11	0	0	14			25	43.75	68.75	0.571429	0		4.102
	60	0	20	7.5	7.5	12.5	0	0	0	0	0	10	0	0	0			10	47.5	57.5	0.210526	0	488.052	3.218
	61	92.5	0	80	0	132.5	0				138	0	0	88	0	178		404	305	709	1.32459	0	459.818	3.218
	62	40	12.5	0	0	5	0	10	3	0	0	0					28	41	57.5	98.5	0.713043	30	132.607	3.383
	63	33.75	33.75	13.75	36.25	13.75	14	34	0	16	0	26	4	0	0			94	131.25	225.25	0.71619	2047.5	336.168	2.41
	64	195	155	107.5	162.5	175	65				60	130				78	45	378	795	1173	0.475472		1155	10.528
	65	23.75	86.25	16.25	23.75	48.75	0	0	0	0	0	6	0	41	0			47	198.75	245.75	0.236478	2837.5	285.394	5.822
	66	20	15	30	7.5	20	13	18	18	0	0	8	0	0	0			57	92.5	149.5	0.616216	170	2444.13	7.27
	67	0	23.75	0	0	0	0	0	0	0	0	0	0	0	0			0	23.75	23.75	0.0416667	97.5	553.429	5.875
	68	0	0	0	0	0	0	0	0	0	0	0	0	0	0			0	0	0		195		3.252
	69	0	0	0	0	0	0	0	0	0	0	0	0	0	0			0	0	0		0	402.535	4.54
	70	11.25	0	16.25	56.25	23.75	0	6	16	4	4	21	24	0	0			75	107.5	182.5	0.697674	877.5		3.624
	71	87.5	85	0	602.5	1677.5	0	0	0	0	0	0	0	0	0			0	2452.5	2452.5	0.000407664	1060	1201.67	3.713
	72	110	80	57.5	47.5	32.5	0	0	0	0	0	0	0	0	8			8	327.5	335.5	0.0244275	335		31.053
	73	87.5	150	22.5	100	0	0	0	0	3	38	0	8	5	0			54	360	414	0.15	10	510.22	8.654
	74	0	22.5	12.5	22.5	45	0	0	0	15	0	0	0	0	25			40	102.5	142.5	0.390244	25	215.982	2.756
	75	195	182.5	85	40	90	0	8	5	0	3	5	0	23	0			44	592.5	636.5	0.0742616	0		30.117
	76	0	0	0	0	0	0	0	0	0	0	0	0	0	0			0	0	0		0	142.876	5.542
