# Supplementary material for: Pre-existing polymerase-specific T cells expand in abortive seronegative SARS-CoV-2
Source: Nature. 2021 Nov 10;601(7891):110–7. doi: 10.1038/s41586-021-04186-8 (PMC8732273; doi:10.1038/s41586-021-04186-8)
Supplement: Supplementary file 7 — Source Data Fig. 2 [file 41586_2021_4186_MOESM7_ESM.xlsx]

## Sheet: Fig 2c-d
	IFI27 signal baseline to week 4
	Source data for Figures 2c-d
				IFI27 Signal (IFI27-GAPDH)
		HCW ID	Cohort	Peak	Baseline	Wk0	Wk1	Wk2	Wk3	Wk4	Slope	Variance
	HCW_15	1	Strong RTC response seronegative HCW (SN-HCW)	-7.76792	-10.8353	-9.64504	-9.65702	-7.99844	-7.98413	-7.76792	0.627954	1.55345
	HCW_367	2	Strong RTC response seronegative HCW (SN-HCW)	-4.09967	-7.30832	-7.8394	-7.40068	-7.47417	-4.09967		0.678253	2.36071
	HCW_393	3	Strong RTC response seronegative HCW (SN-HCW)	-6.2023	-7.66666	-6.64277	-6.93415			-6.2023	0.240655	0.378647
	HCW_17	4	Strong RTC response seronegative HCW (SN-HCW)	-7.74092	-9.93365	-9.24991	-9.15874	-7.74092	-8.34727		0.468177	0.726461
	HCW_295	5	Strong RTC response seronegative HCW (SN-HCW)	-6.0621	-8.42078	-8.64847	-8.48555	-8.98671	-6.0621	-8.38793	0.212062	1.1098
	HCW_358	6	Strong RTC response seronegative HCW (SN-HCW)	-8.9897	-9.20052		-8.9897		-9.16867		0.00796295	0.012915
	HCW_366	7	Strong RTC response seronegative HCW (SN-HCW)	-5.85455	-7.37196	-5.85455	-6.64512	-6.74754	-6.74886	-6.83117	-0.0023257	0.238236
	HCW_370	8	Strong RTC response seronegative HCW (SN-HCW)	-5.42477	-5.68705	-7.49024	-7.45539	-5.42477		-6.52085	0.0265328	0.927386
	HCW_29	9	Strong RTC response seronegative HCW (SN-HCW)	-7.00801	-10.3465		-8.16071	-7.00801	-7.70002	-8.04104	0.484247	1.57299
	HCW_121	10	Strong RTC response seronegative HCW (SN-HCW)	-6.8404	-8.79461		-8.25419	-6.8404	-7.74236	-8.62319	0.107996	0.620612
	HCW_122	11	Strong RTC response seronegative HCW (SN-HCW)	-5.70154	-8.69074	-8.54144	-8.18147		-8.54144	-5.70154	0.441749	1.58893
	HCW_207	12	Strong RTC response seronegative HCW (SN-HCW)	-5.54853	-8.44993	-6.78486	-5.86651		-5.56584	-5.54853	0.511262	1.51161
	HCW_218	13	Strong RTC response seronegative HCW (SN-HCW)	-5.12997	-7.46132	-6.86297	-6.06292	-5.12997	-5.57006	-6.45965	0.280574	0.727683
	HCW_266	14	Strong RTC response seronegative HCW (SN-HCW)	-4.56441	-8.1664	-6.5157	-6.67654	-4.56441	-5.50732	-6.57799	0.373694	1.47648
	HCW_287	15	Strong RTC response seronegative HCW (SN-HCW)	-5.2957	-6.20715	-5.87553	-5.2957	-5.46674	-5.6544		0.151429	0.126989
	HCW_003	16	Weak RTC response seronegative HCW (SN-HCW)	-9.6894	-9.9509	-9.6894		-9.89355	-10.126	-9.69358	-0.0013366	0.0340898
	HCW_008	17	Weak RTC response seronegative HCW (SN-HCW)	-9.7804	-11.1872		-10.7244	-9.96216	-10.2056	-9.7804	0.280257	0.333613
	HCW_098	18	Weak RTC response seronegative HCW (SN-HCW)	-8.26824	-9.65187	-8.94282	-8.45979	-8.31135	-8.26824	-8.8301	0.179458	0.273097
	HCW_127	19	Weak RTC response seronegative HCW (SN-HCW)	-8.12404	-8.6853	-8.12404	-8.37534	-8.2036	-8.86929	-9.30676	-0.14775	0.202646
	HCW_165	20	Weak RTC response seronegative HCW (SN-HCW)	-8.26353	-8.26353	-8.91291	-9.00456	-9.1871	-9.42647	-9.04734	-0.161206	0.152989
		21	Unexposed Pre-pandemic		-8.4655
		22	Unexposed Pre-pandemic		-9.32549
		23	Unexposed Pre-pandemic		-8.51717
		24	Unexposed Pre-pandemic		-9.23075
		25	Unexposed Pre-pandemic		-8.12796
		26	Unexposed Pre-pandemic		-9.04899
		27	Unexposed Pre-pandemic		-8.73981
		28	Unexposed Pre-pandemic		-8.80793
		29	Unexposed Pre-pandemic		-9.97627
		30	Unexposed Pre-pandemic		-9.41418
		31	Unexposed Pre-pandemic		-9.14485
		32	Unexposed Pre-pandemic		-9.21579
		33	Unexposed Pre-pandemic		-8.32034
		34	Unexposed Pre-pandemic		-8.97369
		35	Unexposed Pre-pandemic		-7.69755
		36	Unexposed Pre-pandemic		-7.98696
		37	Unexposed Pre-pandemic		-8.80004
		38	Unexposed Pre-pandemic		-8.88116
		39	Unexposed Pre-pandemic		-9.59235
		40	Unexposed Pre-pandemic		-9.42716
		41	Unexposed Pre-pandemic		-9.04795
		42	Unexposed Pre-pandemic		-9.1042
		43	Unexposed Pre-pandemic		-9.49001
		44	Unexposed Pre-pandemic		-8.69798
		45	Unexposed Pre-pandemic		-8.64872
		46	Unexposed Pre-pandemic		-8.53419
		47	Unexposed Pre-pandemic		-9.20236
		48	Unexposed Pre-pandemic		-8.75789
		49	Unexposed Pre-pandemic		-8.62077
		50	Unexposed Pre-pandemic		-8.26507
		51	Unexposed Pre-pandemic		-8.45357
		52	Unexposed Pre-pandemic		-8.61223
		53	Unexposed Pre-pandemic		-10.1154
		54	Unexposed Pre-pandemic		-9.30354
		55	Unexposed Pre-pandemic		-10.4203
		56	Unexposed Pre-pandemic		-9.68299
		57	Unexposed Pre-pandemic		-9.58535
		58	Unexposed Pre-pandemic		-9.35937
		59	Unexposed Pre-pandemic		-8.05517
		60	Unexposed Pre-pandemic		-8.73691
		61	Unexposed Pre-pandemic		-8.52268
		62	Unexposed Pre-pandemic		-8.54491
		63	Unexposed Pre-pandemic		-8.48322
		64	Unexposed Pre-pandemic		-8.50768
		65	Unexposed Pre-pandemic		-9.59462
		66	Unexposed Pre-pandemic		-9.07019
		67	Unexposed Pre-pandemic		-9.42803
		68	Unexposed Pre-pandemic		-10.6533
		69	Unexposed Pre-pandemic		-10.3047
		70	Unexposed Pre-pandemic		-9.15556
		71	Unexposed Pre-pandemic		-10.8284
		72	Unexposed Pre-pandemic		-9.04246
		73	Unexposed Pre-pandemic		-9.44987
		74	Unexposed Pre-pandemic		-9.6767
		75	Unexposed Pre-pandemic		-8.56414
		76	Unexposed Pre-pandemic		-9.05759
		77	Unexposed Pre-pandemic		-9.40499
		78	Unexposed Pre-pandemic		-9.22775
		79	Unexposed Pre-pandemic		-9.29258
		80	Seropositive at time of PCR positivity	-2.70438
		81	Seropositive at time of PCR positivity	0.31744
		82	Seropositive at time of PCR positivity	-2.16051
		83	Seropositive at time of PCR positivity	0.283584
		84	Seropositive at time of PCR positivity	-4.8923
		85	Seropositive at time of PCR positivity	-2.08844
		86	Seropositive at time of PCR positivity	-3.13168
		87	Seropositive at time of PCR positivity	-0.695252
		88	Seropositive at time of PCR positivity	-0.323797
		89	Seropositive at time of PCR positivity	-1.99269
		90	Seropositive at time of PCR positivity	-1.91433
		91	Seropositive at time of PCR positivity	-1.95734
		92	Seropositive at time of PCR positivity	-9.31829
		93	Seropositive at time of PCR positivity	-3.22941
		94	Seropositive at time of PCR positivity	-2.08561
		95	Seropositive at time of PCR positivity	-0.653883
		96	Seropositive at time of PCR positivity	-2.5068
		97	Seropositive at time of PCR positivity	-2.7971
		98	Seropositive at time of PCR positivity	-4.9934
		99	Seropositive at time of PCR positivity	-4.22858
		100	Seropositive at time of PCR positivity	-8.12347
		101	Seropositive at time of PCR positivity	-0.584959
		102	Seropositive at time of PCR positivity	-2.64055
		103	Seropositive at time of PCR positivity	-1.92815
		104	Seropositive at time of PCR positivity	-5.7337
		105	Seropositive at time of PCR positivity	-6.29692
		106	Seropositive at time of PCR positivity	-4.57867
		107	Seropositive at time of PCR positivity	-4.714
		108	Seropositive at time of PCR positivity	0.0796871
		109	Seropositive at time of PCR positivity	-3.84283
		110	Seropositive at time of PCR positivity	-9.93838
		111	Seropositive at time of PCR positivity	-4.90607
		112	Seropositive at time of PCR positivity	-0.989491
		113	Seropositive at time of PCR positivity	-1.35267
		114	Seropositive at time of PCR positivity	-0.45005
		115	Seronegative HCW (unknown RTC T cell response)		-9.30968
		116	Seronegative HCW (unknown RTC T cell response)		-12.8761
		117	Seronegative HCW (unknown RTC T cell response)		-10.8861
		118	Seronegative HCW (unknown RTC T cell response)		-9.43003
		119	Seronegative HCW (unknown RTC T cell response)		-10.5736
		120	Seronegative HCW (unknown RTC T cell response)		-8.71958
		121	Seronegative HCW (unknown RTC T cell response)		-10.8129
		122	Seronegative HCW (unknown RTC T cell response)		-8.86492
		123	Seronegative HCW (unknown RTC T cell response)		-7.73336
		124	Seronegative HCW (unknown RTC T cell response)		-8.58614
		125	Seronegative HCW (unknown RTC T cell response)		-10.0777
		126	Seronegative HCW (unknown RTC T cell response)		-6.53562
		127	Seronegative HCW (unknown RTC T cell response)		-9.03966
		128	Seronegative HCW (unknown RTC T cell response)		-8.39865
		129	Seronegative HCW (unknown RTC T cell response)		-8.73797
		130	Seronegative HCW (unknown RTC T cell response)		-9.76404
		131	Seronegative HCW (unknown RTC T cell response)		-9.48964
		132	Seronegative HCW (unknown RTC T cell response)		-10.8657
		133	Seronegative HCW (unknown RTC T cell response)		-9.90803
		134	Seronegative HCW (unknown RTC T cell response)		-9.46896
		135	Seronegative HCW (unknown RTC T cell response)		-9.27614
		136	Seronegative HCW (unknown RTC T cell response)		-9.18665
		137	Seronegative HCW (unknown RTC T cell response)		-8.04385
		138	Seronegative HCW (unknown RTC T cell response)		-7.71364
		139	Seronegative HCW (unknown RTC T cell response)		-9.31861
		140	Seronegative HCW (unknown RTC T cell response)		-7.16551
		141	Seronegative HCW (unknown RTC T cell response)		-9.29683
		142	Seronegative HCW (unknown RTC T cell response)		-9.60861
		143	Seronegative HCW (unknown RTC T cell response)		-10.5117
		144	Seronegative HCW (unknown RTC T cell response)		-7.37117
		145	Seronegative HCW (unknown RTC T cell response)		-7.16061
		146	Seronegative HCW (unknown RTC T cell response)		-7.40856
		147	Seronegative HCW (unknown RTC T cell response)		-9.59822
		148	Seronegative HCW (unknown RTC T cell response)		-6.96597
		149	Seronegative HCW (unknown RTC T cell response)		-8.88609
		150	Seronegative HCW (unknown RTC T cell response)		-11.9272
		151	Seronegative HCW (unknown RTC T cell response)		-9.56805
		152	Seronegative HCW (unknown RTC T cell response)		-8.04385
		153	Seronegative HCW (unknown RTC T cell response)		-8.30344
		154	Seronegative HCW (unknown RTC T cell response)		-10.6482
		155	Seronegative HCW (unknown RTC T cell response)		-9.53139
		156	Seronegative HCW (unknown RTC T cell response)		-8.58138
		157	Seronegative HCW (unknown RTC T cell response)		-9.28464
		158	Seronegative HCW (unknown RTC T cell response)		-7.95524
		159	Seronegative HCW (unknown RTC T cell response)		-9.0291
		160	Seronegative HCW (unknown RTC T cell response)		-8.09343
		161	Seronegative HCW (unknown RTC T cell response)		-9.06084
		162	Seronegative HCW (unknown RTC T cell response)		-8.73849
		163	Seronegative HCW (unknown RTC T cell response)		-9.15871
		164	Seronegative HCW (unknown RTC T cell response)		-8.59366
		165	Seronegative HCW (unknown RTC T cell response)		-8.20132
		166	Seronegative HCW (unknown RTC T cell response)		-8.41492
		167	Seronegative HCW (unknown RTC T cell response)		-9.24033
		168	Seronegative HCW (unknown RTC T cell response)		-9.39347
		169	Seronegative HCW (unknown RTC T cell response)		-9.09358
		170	Seronegative HCW (unknown RTC T cell response)		-9.23853
		171	Seronegative HCW (unknown RTC T cell response)		-8.76938
		172	Seronegative HCW (unknown RTC T cell response)		-8.90513
		173	Seronegative HCW (unknown RTC T cell response)		-9.46252
		174	Seronegative HCW (unknown RTC T cell response)		-9.13738
		175	Seronegative HCW (unknown RTC T cell response)		-9.47401
		176	Seronegative HCW (unknown RTC T cell response)		-9.19116
		177	Seronegative HCW (unknown RTC T cell response)		-8.3884
		178	Seronegative HCW (unknown RTC T cell response)		-9.33055
		179	Seronegative HCW (unknown RTC T cell response)		-8.9727
		180	Seronegative HCW (unknown RTC T cell response)		-9.12478
		181	Seronegative HCW (unknown RTC T cell response)		-8.27176
		182	Seronegative HCW (unknown RTC T cell response)		-8.4077
		183	Seronegative HCW (unknown RTC T cell response)		-9.02557
		184	Seronegative HCW (unknown RTC T cell response)		-8.23388
		185	Seronegative HCW (unknown RTC T cell response)		-7.65642
		186	Seronegative HCW (unknown RTC T cell response)		-7.99563
		187	Seronegative HCW (unknown RTC T cell response)		-8.0755
		188	Seronegative HCW (unknown RTC T cell response)		-9.24951
		189	Seronegative HCW (unknown RTC T cell response)		-8.54461
		190	Seronegative HCW (unknown RTC T cell response)		-8.73036
		191	Seronegative HCW (unknown RTC T cell response)		-9.09964
		192	Seronegative HCW (unknown RTC T cell response)		-9.81231
		193	Seronegative HCW (unknown RTC T cell response)		-8.47094
		194	Seronegative HCW (unknown RTC T cell response)		-8.59301
		195	Seronegative HCW (unknown RTC T cell response)		-9.08627
		196	Seronegative HCW (unknown RTC T cell response)		-9.5741
		197	Seronegative HCW (unknown RTC T cell response)		-9.00191
		198	Seronegative HCW (unknown RTC T cell response)		-8.96821
		199	Seronegative HCW (unknown RTC T cell response)		-9.06838
		200	Seronegative HCW (unknown RTC T cell response)		-9.87356
		201	Seronegative HCW (unknown RTC T cell response)		-8.84863
		202	Seronegative HCW (unknown RTC T cell response)		-9.40025
		203	Seronegative HCW (unknown RTC T cell response)		-8.42994
		204	Seronegative HCW (unknown RTC T cell response)		-9.31256
		205	Seronegative HCW (unknown RTC T cell response)		-9.19798
		206	Seronegative HCW (unknown RTC T cell response)		-8.29517
		207	Seronegative HCW (unknown RTC T cell response)		-9.47086
		208	Seronegative HCW (unknown RTC T cell response)		-9.17378
		209	Seronegative HCW (unknown RTC T cell response)		-9.83241
		210	Seronegative HCW (unknown RTC T cell response)		-8.70993
		211	Seronegative HCW (unknown RTC T cell response)		-9.22793
		212	Seronegative HCW (unknown RTC T cell response)		-8.4794
		213	Seronegative HCW (unknown RTC T cell response)		-9.8862
