# Supplementary material for: Pre-existing polymerase-specific T cells expand in abortive seronegative SARS-CoV-2
Source: Nature. 2021 Nov 10;601(7891):110–7. doi: 10.1038/s41586-021-04186-8 (PMC8732273; doi:10.1038/s41586-021-04186-8)
Supplement: Supplementary file 8 — Source Data Fig. 3 [file 41586_2021_4186_MOESM8_ESM.xlsx]

## Sheet: Fig 3b
	Average sequence homology of 15mers covering SARS-CoV-2 proteins or regions to HCoV sequences
	Source data for Figures 3b
	Protein/Region	Average homology with HCoV sequences
	E (envelope)	2.73913
	M (membrane)	5.8813
	NP (nucleoprotein)	1.75252
	NSP1	0.844533
	NSP10	15.3044
	NSP12	33.5418
	NSP13	34.64
	NSP14	22.9032
	NSP15a	14.2913
	NSP16	27.49
	NSP2	0.641687
	NSP3a	1.90939
	NSP4	5.91645
	NSP5a	11.5501
	NSP6	6.63366
	NSP7	10.0297
	NSP8	13.9563
	NSP9	9.3642
	ORF10	1.14294
	ORF3a	0.774297
	ORF6	1.56956
	ORF7a	0.681411
	ORF7b	0.66856
	ORF8	0.777876
	S (Spike)	4.54167
	Average Structural & Accessory (S, M, NP, ORF3a)	3.68173
	Average RTC (NSP7/12/13)	33.9702
	NSP, non-structural protein; ORF, open reading frame; RTC, replication-transcription complex.

## Sheet: Fig 3c
	Nucleotide diversity along the SARS-CoV-2 genome estimated with Nei’s genetic diversity index, across each viral protein for all SARS-CoV-2 clades (subsampling in Extended Data Fig.5a).
	Source data for Figures 3c
	Protein/Region	Average homology with HCoV sequences
	E (envelope)	4.4e-06
	M (membrane)	2.2e-06
	NP (nucleoprotein)	3.3e-06
	NSP1	1.95e-06
	NSP10	1.21e-06
	NSP12	2.69e-07
	NSP13	5.83e-07
	NSP14	5.34e-07
	NSP15a	7.88e-07
	NSP16	8.13e-07
	NSP2	5.54e-07
	NSP3a	1.57e-07
	NSP4	7.92e-07
	NSP5a	8.64e-07
	NSP6	1.32e-06
	NSP7	1.8e-06
	NSP8	8.5e-07
	NSP9	3.32e-06
	ORF10	1.55e-05
	ORF3a	3.03e-06
	ORF6	3.92e-06
	ORF7a	4.63e-06
	ORF7b	1.59e-05
	ORF8	1.25e-05
	S (Spike)	5.98e-07
	NSP, non-structural protein; ORF, open reading frame; RTC, replication-transcription complex.
