# Supplementary material for: Pre-existing polymerase-specific T cells expand in abortive seronegative SARS-CoV-2
Source: Nature. 2021 Nov 10;601(7891):110–7. doi: 10.1038/s41586-021-04186-8 (PMC8732273; doi:10.1038/s41586-021-04186-8)
Supplement: Supplementary file 9 — Source Data Fig. 4 [file 41586_2021_4186_MOESM9_ESM.xlsx]

## Sheet: Fig. 4a ExDF8a-c
	Contact Cohort - Pre-pandemic and post-exposure IFNg-ELISpot (background subtracted, SFU/106 PBMC)
	Source data for Figures 4a, Extended Data Fig. 8a-c
	Seronegative contacts		Structural & Accessory					Replication-transcription Complex
	ID	Time point	M	Spike	ORF3a	NP1	NP2	NSP7	NSP12-1	NSP12-2	NSP12-3	NSP12-4	NSP12-5	NSP13-1	NSP13-2	NSP13-3	NSP12-1+2+3 pooled	NSP13-1+2+3 pooled	Total RTC	Total Structual & Accessory	Total Response	FEC
	1	Pre-pandemic	0	0	0	0	0	0	0	0	0	0	0	0	0	11.25			11.25	0	11.25	0
	1	Post-exposure	0	0	0	0	0	0	0	0	0	0	0	0	0	0			0	0	0	0
	2	Pre-pandemic	0	0	0	0	0	0	0	0	15	45	0	0	0	0			60	0	60	35
	2	Post-exposure	0	0	0	0	0	7.5				95	17.5				0	12.5	132.5	0	132.5	265
	3	Pre-pandemic	0	0	0	0	0	0	0	0	0	0	0	0	0	0			0	0	0	0
	3	Post-exposure	0	0	0	0	0	0	0	0	0	2.5	0	0	0	0			2.5	0	2.5	1035
	4	Pre-pandemic	0	0	0	0	0	0				0	0				0	0	0	0	0	42.5
	4	Post-exposure	3.75	3.75	0	13.75	0	0	13.75	0	0	3.75	3.75	8.75	0	0			30	21.25	51.25	232.5
	5	Pre-pandemic	0	0	0	0	0	0	0	0	0	0	0	0	0	0			0	0	0	215
	5	Post-exposure	0	3.75	8.75	3.75	8.75	6.25	6.25	0	8.75	3.75	0				0		25	25	50	217.5
	6	Pre-pandemic	0	0		0		0				42.5	42.5				0	0	85	0	85	75
	6	Post-exposure	8.75	23.75	41.25	11.25	16.25	21.25	31.25	18.75	16.25	28.75	28.75				8.75		153.75	101.25	255	72.5
	7	Pre-pandemic	0	0	0	0	0	0	0	0	0	0	0	0	0	0			0	0	0	1050
	7	Post-exposure	0	2.5	10			2.5				7.5						0	10	12.5	22.5	225
	8	Pre-pandemic	0	16.25	0	21.25	18.75	0	0	0	18.75	0	0				0		18.75	56.25	75	0
	8	Post-exposure	11.6667	36.6667	0	59.1667	84.1667	34.1667		14.1667	26.6667	21.6667	26.6667	46.6667	46.6667	66.6667			283.333	191.667	475	78.3
	9	Pre-pandemic	20	10	10	0	12.5	0	0	7.5	0	0	0	10	0	0			17.5	52.5	70	65
	9	Post-exposure	0	27.5	0	0	17.5	0	0	0	25	0	15	0	17.5	0			57.5	45	102.5	45
	10	Pre-pandemic	2.5	2.5	2.5			0				2.5	0			0			2.5	7.5	10	30
	10	Post-exposure	27.5	0	0	47.5	0	0	0	0	0	0	0	0	0	0			0	75	75	0
	Seropositive contacts		Structural & Accessory					Replication-transcription Complex
	ID	Time point	M	Spike	ORF3a	NP1	NP2	NSP7	NSP12-1	NSP12-2	NSP12-3	NSP12-4	NSP12-5	NSP13-1	NSP13-2	NSP13-3	NSP12-1+2+3 pooled	NSP13-1+2+3 pooled	Total RTC	Total Structual & Accessory	Total Response	FEC
	1	Pre-pandemic	3.75	0	1.25			0				1.25	1.25						2.5	5	7.5	0
	1	Post-infection	0	12.5	0	2.5	0	0	0	0	0	0	0	2.5	0	22.5			25	15	40	0
	2	Pre-pandemic	0	0	0	0	0	0				21.25	0				0	13.75	35	0	35	17.5
	2	Post-infection	0	0	0	13.75	31.25	13.75				23.75	0				0	11.25	48.75	45	93.75	0
	3	Pre-pandemic	0	13.33	0	0	8.33	0	20.83	13.33	0	0	28.33	0	0	0			62.49	21.66	84.15	46.67
	3	Post-infection	15	5	12.5	17.5	10	10	0	0	2.5	5	2.5	7.5	2.5	0			30	60	90	25
	4	Pre-pandemic	0	11.25	0	0	0	0				0	0				0	0	0	11.25	11.25	27.5
	4	Post-infection	0	0	41.25	0	33.75	0	0	0	28.75	0	0	0	23.75	0			52.5	75	127.5	402
	5	Pre-pandemic	0	0	0	0	0	0	29.1667	0	0	0	0	0	0	0			29.1667	0	29.1667	0
	5	Post-infection	0	0	0	0	0	0	0	0	0	0	0	30.8333	0	0			30.8333	0	30.8333	0
	6	Pre-pandemic	2.5	2.5	7.5	0	0	0				7.5	0				0	0	7.5	12.5	20	105
	6	Post-infection	98.75	48.75		78.75		0				26.25	0				0	0	26.25	226.25	252.5	202.5
	7	Pre-pandemic		0	0												0	2.5	2.5	0	2.5	15
	7	Post-infection	0	45	40	60	40	35	40	47.5	40	45	32.5				17.5		257.5	185	442.5	75
	8	Pre-pandemic	0	30		0	0	0				0	0				0	92.5	92.5	30	122.5	0
	8	Post-infection	95	55	0	0	100	0	0	0	0	0	0				0		0	250	250	0
	9	Pre-pandemic	0	0	38.75	0	0	0	0	0	0	34	0	0	0	0			34	38.75	72.75	51.25
	9	Post-infection	123.75	113.75	66.25	86.25	166.25	33.75	0	0	36.25	121.25	0	0	0	0			191.25	556.25	747.5	91.25
	10	Pre-pandemic	0	0	0	0	0	0	0	0	0	0	0	0	0	0			0	0	0	232.5
	10	Post-infection	22.5	45	0	0	0	0	0	0	0	0	0	0	0	0			0	67.5	67.5	270
	11	Pre-pandemic	57.5	25	25	10	25	12.5	57.5	17.5	7.5	57.5	0	0	22.5	17.5			192.5	142.5	335	1020
	11	Post-infection	75	120	0	260	95	5	27.5	15	37.5	27.5	60	27.5	12.5	0			212.5	550	762.5	2005
	12	Pre-pandemic	0	7.5	20	0	0	0	0	0	0	0	7.5				17.5		25	27.5	52.5	280
	12	Post-infection	67.5	0	55	0	62.5	0	0	0	0	0	0	0	0	0			0	185	185	1005
	13	Pre-pandemic	0	8.75	0	0	6.25	21.25	0	0	0	0	0	0	0	0			21.25	15	36.25	1005
	13	Post-infection	0	0	0	0	52.5	0	0	0	0	0	0	0	0	0			0	53	53	400

## Sheet: Fig. 4b 4e ExDF8d,l-m
	COVIDsortium Cohort - baseline and post-exposure IFNg-ELISpot to NSP12 (background subtracted; SFU/106 PBMC)
	Source Data For Fig. 4b, 4e, Extended Data Fig. 8d, 8l-m
	Seronegative HCW (SN-HCW)
	HCW ID	Baseline NSP12	Wk16 NSP12	Baseline FEC	Wk16 FEC
	1	5	195	475	200
	2	27.5	47.5	1	55
	3	1	102	1	90
	4	35	40	530	245
	5	47.5	166.25	1	27.5
	6	295	141.25	200	1
	7	10	89	1	460
	8	1	205	30	563
	9	20	112.5	1	30
	10	2.5	163.75	1	62.5
	11	7.5	107.5	1755	1915
	12	1	158.75	1	62.5
	13	12.5	200	1	95
	14	35	55	1	42.5
	15	7.5	121	600	285
	16	30	85	390	217.5
	17	1	1	135	165
	18	47.5	42.5	230	1008
	19	10	160	10	95
	Laboratory-confirmed Infected
	HCW ID	Baseline NSP12	Wk16 NSP12
	1	1	78
	2	35	110
	3	1	12.5
	3	1
	3	1	1
	3	1
	3	15
	3	1	1
	3	1	22.5
	3	5	12.5
	3	1
	3	1
	3	1	16
	3	11.25	1
	3	1	1775
	3	7.5	1

## Sheet: Fig. 4c ExDF8g
	COVIDsortium Cohort - baseline and post-exposure IFNg-ELISpot to individual 9-15mers in seronegative HCW (SN-HCW; background subtracted; SFU/106 PBMC)
	Source data for Figures 4c, Extended Data Figure 8g
	HCW ID	Protein (amino acid residues)	SARS-CoV-2 amino acid sequence	Baseline (SFU/106 PBMC)	wk16-26 (SFU/106 PBMC)
	1	NSP7 (71-85) #15	NKLCEEMLDNRATLQ	0	20
	2	NSP12 (851-865) #171	DGTLMIERFVSLAID	0	8.75
	3	NSP7 (21-35) #5	KLWAQCVQL	0	37.5
	4	NSP7 (21-35) #5	KLWAQCVQL	10	13.75
	4	NSP12 (851-865) #171	DGTLMIERFVSLAID	0	13.75
	5	NSP12 (851-865) #171	DGTLMIERFVSLAID	7.5	37.5
	6	NSP7 (21-35) #5	KLWAQCVQL	3	0
	6	NSP12 (446-460) #90	NAAISDYDY	8	5
	7	NSP7 (51-65) #11	KMVSLLSVLLSMQGA	0	21.5
	8	NSP7 (21-35) #5	KLWAQCVQL	0	8.75
	9	NSP12 (506-520) #102	FNKWGKARLYYDSMS	0	10
