# Supplementary material for: Pre-existing polymerase-specific T cells expand in abortive seronegative SARS-CoV-2
Source: Nature. 2021 Nov 10;601(7891):110–7. doi: 10.1038/s41586-021-04186-8 (PMC8732273; doi:10.1038/s41586-021-04186-8)
Supplement: Supplementary file 10 — Source Data Extended Data Fig. 1 [file 41586_2021_4186_MOESM10_ESM.xlsx]

## Sheet: ExDF 1a
	Authentic live virus neutralisation (Wuhan Strain)
	Source Data for Extended Data Fig. 1a
	HCW ID	Baseline	wk 4	wk 16
	1	2.63438	0.187306	0.0796778
	2	1.06361	1.32938e-11	0.000588802
	3	0.887291	0	16.2487
	4	0	3.85353e-56	0
	5	0	40.5714	36.5511
	6	34.0193	0.0475252	0.286194

## Sheet: ExDF 1b
	SARS-CoV-2 Spike-specific Memory B cell frequency
	Source Data for Extended Data Fig. 1b
	HCW ID	Cohort	% of Memory B cells spike-specific
	1	Unexposed Pre-pandemic	0.059
	2	Unexposed Pre-pandemic	0.091
	3	Unexposed Pre-pandemic	0.069
	4	Unexposed Pre-pandemic	0.05
	5	Unexposed Pre-pandemic	0.041
	6	Unexposed Pre-pandemic	0.024
	7	Unexposed Pre-pandemic	0.02
	8	seronegative HCW (SN-HCW)		0.067
	9	seronegative HCW (SN-HCW)		0.06
	10	seronegative HCW (SN-HCW)		0.046
	11	seronegative HCW (SN-HCW)		0.078
	12	seronegative HCW (SN-HCW)		0.064
	13	seronegative HCW (SN-HCW)		0.055
