# Supplementary material for: Pre-existing polymerase-specific T cells expand in abortive seronegative SARS-CoV-2
Source: Nature. 2021 Nov 10;601(7891):110–7. doi: 10.1038/s41586-021-04186-8 (PMC8732273; doi:10.1038/s41586-021-04186-8)
Supplement: Supplementary file 11 — Source Data Extended Data Fig. 2 [file 41586_2021_4186_MOESM11_ESM.xlsx]

## Sheet: ExDF 2b
	E gene RT-PCR cycle threshold value vs. magnitude of T cell response to RTC or Structural proteins in HCW with laboratory-confirmed infection
	Source Data for Extended Data Fig. 2b
	HCW ID	Egene_Ct	RTC T cell response (SFU/106 PBMC)	Structual T cell response (SFU/106 PBMC)
	1	35.73	78	120
	2	38.04	56	38.75
	3	26.67	45	81.25
	4	27.3	291	280
	5	36.12	1	1
	6	36.76	1	22.5
	7	35.86	12.5	20
	8	36.3	1	1
	9	31.2	1	116.25
	10	29.57	38	215
	11	40	15	1
	12	31.34	1	1
	13	37.18	12	3.75
	14	36.17	12	32.5
	15	35.38	363	316.25
	16	34.54	1	1
	17	36.97	5	20
	18	38.61	24	7.5
	19	37.87	1.25	10
