# Supplementary material for: Pre-existing polymerase-specific T cells expand in abortive seronegative SARS-CoV-2
Source: Nature. 2021 Nov 10;601(7891):110–7. doi: 10.1038/s41586-021-04186-8 (PMC8732273; doi:10.1038/s41586-021-04186-8)
Supplement: Supplementary file 12 — Source Data Extended Data Fig. 4 [file 41586_2021_4186_MOESM12_ESM.xlsx]

## Sheet: ExDF 4d
	Correlation matrix of variables for SN-HCW (spearman’s r; peak IFI27 signal from wk0-5; T cell responses at wk16 to proteins, regions [RTC or structural], or total SARS-CoV-2)
	Source Data for Extended Data Fig. 4d
	Spearman's r
	Sex	Age	Peak IFI27	M	Spike	ORF3a	NSP7	NSP12 all	NSP13 all	NP	RTC total	Structural total	Total	FEC
	1	0.010729	-0.119523	-0.0393201	0.0241764	0.0629295	0.0950992	0.155811	-0.0634668	-0.0205477	0.150788	-0.0083469	0.0250117	0.0989166	Sex
		1	-0.0026397	0.325847	0.280832	0.22249	0.406088	0.411611	0.128642	0.374676	0.432523	0.362358	0.452366	0.112307	Age
			1	0.142394	0.261293	0.47789	0.68028	0.237888	0.0619761	0.280427	0.372584	0.332162	0.44581	0.297499	Peak IFI27
				1	0.53063	0.447393	0.433247	0.454434	0.315179	0.411899	0.429578	0.639578	0.558335	0.344626	M
					1	0.601338	0.555586	0.66261	0.392108	0.649769	0.610477	0.798956	0.774192	0.185975	Spike
						1	0.498895	0.56588	0.235052	0.48882	0.551895	0.71893	0.673743	0.355931	ORF3a
							1	0.783073	0.382288	0.621424	0.861275	0.603442	0.790062	0.0847779	NSP7
								1	0.549676	0.704205	0.9431	0.706365	0.856254	-0.00707181	NSP12 all
									1	0.436183	0.629322	0.409957	0.566695	0.0386394	NSP13 all
										1	0.665822	0.859069	0.831179	0.220311	NP
											1	0.65466	0.882132	0.0257213	RTC total
												1	0.908503	0.340152	Structural total
													1	0.192344	Total
														1	FEC
	P value
	Sex	Age	Peak IFI27	M	Spike	ORF3a	NSP7	NSP12 all	NSP13 all	NP	RTC total	Structural total	Total	FEC
	0	0.340482	0.0975124	0.0485616	0.0913852	0.108262	0.145918	0.35106	0.153167	0.0613721	0.277887	0.0355002	0.0480917	0.591807	Sex
		0	0.411373	0.292962	0.378129	0.910758	0.282183	0.141176	0.683977	0.175141	0.173533	0.289079	0.17506	0.281211	Age
			0	0.968979	0.533695	0.0595166	0.0235141	0.678263	0.783338	0.480545	0.426701	0.406063	0.272336	0.635929	Peak IFI27
				0	0.014307	0.0857544	0.330262	0.146037	0.25935	0.0658452	0.24036	0.00524359	0.0409176	0.706555	M
					0	0.0040671	0.0208136	0.00115233	0.0578107	0.000142307	0.00510394	1.79504e-06	2.18473e-05	0.421168	Spike
						0	0.0620487	0.0623321	0.548559	0.0269261	0.0888666	0.00109422	0.00690078	0.746273	ORF3a
							0	0.000272513	0.105356	0.00631796	2.52881e-05	0.0226689	0.000229725	0.060318	NSP7
								0	0.00537011	0.000326404	7.44271e-10	0.0025065	3.05373e-06	0.01592	NSP12 all
									0	0.0299901	0.00316155	0.0815183	0.0111395	0.0853572	NSP13 all
										0	0.00117239	1.83832e-06	1.01813e-06	0.37631	NP
											0	0.00883024	9.13898e-06	0.0113464	RTC total
												0	4.7798e-06	0.793451	Structural total
													0	0.172006	Total
														0	FEC
