# Supplementary material for: Pre-existing polymerase-specific T cells expand in abortive seronegative SARS-CoV-2
Source: Nature. 2021 Nov 10;601(7891):110–7. doi: 10.1038/s41586-021-04186-8 (PMC8732273; doi:10.1038/s41586-021-04186-8)
Supplement: Supplementary file 13 — Source Data Extended Data Fig. 5 [file 41586_2021_4186_MOESM13_ESM.xlsx]

## Sheet: ExDF 5d
	Mean number of homoplasies across a given protein.
	Source data for Extended Data Figures 5d
	Protein/Region	Average homology with HCoV sequences
	E (envelope)	0.00430902
	M (membrane)	0.00192376
	NP (nucleoprotein)	0.00174729
	NSP1	0.00225309
	NSP10	0.00159872
	NSP12	0.000258192
	NSP13	0.000502952
	NSP14	0.000635312
	NSP15a	0.000774054
	NSP16	0.00103849
	NSP2	0.000687067
	NSP3a	0.000175932
	NSP4	0.000630667
	NSP5a	0.00113204
	NSP6	0.00117321
	NSP7	0.00430638
	NSP8	0.0012187
	NSP9	0.00304557
	ORF10	0.0149025
	ORF3a	0.00314039
	ORF6	0.009134
	ORF7a	0.0060743
	ORF7b	0.0140037
	ORF8	0.00765177
	S (Spike)	0.000353033
	NSP, non-structural protein; ORF, open reading frame; RTC, replication-transcription complex.
