# Supplementary material for: Pre-existing polymerase-specific T cells expand in abortive seronegative SARS-CoV-2
Source: Nature. 2021 Nov 10;601(7891):110–7. doi: 10.1038/s41586-021-04186-8 (PMC8732273; doi:10.1038/s41586-021-04186-8)
Supplement: Supplementary file 14 — Source Data Extended Data Fig. 7 [file 41586_2021_4186_MOESM14_ESM.xlsx]

## Sheet: ExDF 7
	Anti-spike IgG to human endemic coronaviruses
	Source Data for Extended Data Fig. 7
			Spike IgG
	HCW ID	Cohort	229E	HKU1	NL63	OC43
	1	Weak RTC response seronegative HCW (SN-HCW)	953.19	1393	3906.61	358.43
	2	Weak RTC response seronegative HCW (SN-HCW)	940.13	2539.82	3357.93	163.63
	3	Weak RTC response seronegative HCW (SN-HCW)	863.7	530	3402.78	761.91
	4	Weak RTC response seronegative HCW (SN-HCW)	1463.32	4311.8	7795.92	861.54
	5	Weak RTC response seronegative HCW (SN-HCW)	3620.94	1540.63	1844.31	117.6
	6	Weak RTC response seronegative HCW (SN-HCW)	430.98	802.86	3372.64	248.62
	7	Weak RTC response seronegative HCW (SN-HCW)	1521.93	467.95	2355.06	165.02
	8	Weak RTC response seronegative HCW (SN-HCW)	746.07	185.95	1222.88	140.83
	9	Weak RTC response seronegative HCW (SN-HCW)	2220.32	650.17	1556.36	1763.22
	10	Weak RTC response seronegative HCW (SN-HCW)	2850.89	1845.91	1729.3	561.41
	11	Weak RTC response seronegative HCW (SN-HCW)	917.36	460.72	1162.5	320.48
	12	Weak RTC response seronegative HCW (SN-HCW)	279.43	159.7	133.7	585.37
	13	Weak RTC response seronegative HCW (SN-HCW)	1783.83	804.73	3000.78	116.48
	14	Weak RTC response seronegative HCW (SN-HCW)	1010.09	2223.85	1368.44	594.36
	15	Weak RTC response seronegative HCW (SN-HCW)	1173.43	589.59	1169.94	347.74
	16	Weak RTC response seronegative HCW (SN-HCW)	4815.31	79.06	777.07	325.7
	17	Weak RTC response seronegative HCW (SN-HCW)	1956.5	209.16	1801.51	611.91
	18	Weak RTC response seronegative HCW (SN-HCW)	2264.6	291.22	2626.42	242.17
	19	Weak RTC response seronegative HCW (SN-HCW)	1091.48	5276.6	2634.69	1178.64
	20	Strong RTC response seronegative HCW (SN-HCW)	3133.11	189.23	906.82	325.47
	21	Strong RTC response seronegative HCW (SN-HCW)	1165.56	280.37	1855.45	820.62
	22	Strong RTC response seronegative HCW (SN-HCW)	846.72	321.49	1673.64	307.06
	23	Strong RTC response seronegative HCW (SN-HCW)	1125.91	351.45	2814.52	392.8
	24	Strong RTC response seronegative HCW (SN-HCW)	1699.55	736.53	4101.47	143.92
	25	Strong RTC response seronegative HCW (SN-HCW)	1664.73	2109.38	5705.79	837.35
	26	Strong RTC response seronegative HCW (SN-HCW)	348.59	123.69	952.1	324.58
	27	Strong RTC response seronegative HCW (SN-HCW)	1642.82	764.97	4962.73	226.59
	28	Strong RTC response seronegative HCW (SN-HCW)	2569.16	730.44	1850.6	375.37
	29	Strong RTC response seronegative HCW (SN-HCW)	643.46	972.94	1229.46	298.93
	30	Strong RTC response seronegative HCW (SN-HCW)	3170.53	439.78	5564.23	568.24
	31	Strong RTC response seronegative HCW (SN-HCW)	962.26	142.31	883.98	122.7
	32	Strong RTC response seronegative HCW (SN-HCW)	967.33	1522.46	1542.26	1659.89
	33	Strong RTC response seronegative HCW (SN-HCW)	3557.21	1026.78	4704.07	1119.81
	34	Strong RTC response seronegative HCW (SN-HCW)	1276.79	458.71	2595.37	187.39
	35	Strong RTC response seronegative HCW (SN-HCW)	4604.79	107.06	3253.33	150.73
	36	Strong RTC response seronegative HCW (SN-HCW)	1078.52	3716.57	1173.56	106.68
	37	Strong RTC response seronegative HCW (SN-HCW)	974.51	261.05	1742.73	571.75
	38	Strong RTC response seronegative HCW (SN-HCW)	2029.34	188.63	491.31	71.04
	39	Lab-confirmed infection	1782.71	386.31	2619.63	1466.04
	40	Lab-confirmed infection	3956.3	260.22	558.34	439.8
	41	Lab-confirmed infection	1021.57	3285.76	1325.48	1585
	42	Lab-confirmed infection	2704.48	4956.27	4486.99	2462.98
	43	Lab-confirmed infection	752.21	1300.67	1556.23	414.77
	44	Lab-confirmed infection	2947.29	1065.59	1156.05	1664.17
	45	Lab-confirmed infection	402.78	958.49	2501.38	1366.51
	46	Lab-confirmed infection	2730.55	1273.83	1894.79	403.89
	47	Lab-confirmed infection	1101.28	251.85	1435.01	852.2
	48	Lab-confirmed infection	592.23	1518.02	458.69	453.39
	49	Lab-confirmed infection	3268.25	2032.83	2075.84	2135.89
	50	Lab-confirmed infection	916.64	252.26	1205.41	173.01
	51	Lab-confirmed infection	2143.17	1515.19	1844.59	517.91
	52	Lab-confirmed infection	2089	326.16	1391.11	632
	53	Lab-confirmed infection	4339.81	308.56	1069.14	761.3
	54	Lab-confirmed infection	2671.74	981.86	2441.08	1121.68
	55	Lab-confirmed infection	2617.03	329.17	1049.6	182.77
	56	Lab-confirmed infection	696.31	774.26	1085.34	175.42
	57	Lab-confirmed infection	1037.81	467.69	278.32	1017.61
	58	Lab-confirmed infection	990.48	5780.23	1665.47	1280.06
