# Supplementary material for: Pre-existing polymerase-specific T cells expand in abortive seronegative SARS-CoV-2
Source: Nature. 2021 Nov 10;601(7891):110–7. doi: 10.1038/s41586-021-04186-8 (PMC8732273; doi:10.1038/s41586-021-04186-8)
Supplement: Supplementary file 15 — Source Data Extended Data Fig. 8 [file 41586_2021_4186_MOESM15_ESM.xlsx]

## Sheet: ExDF 8e-f
	T cell responses to NSP7 (15 peptide pool) or subpools of NSP12 and NSP13 between baseline and post-exposure in SN-HCW (wk16-26, 29 responses from 13 SN-HCW)
	IFNg-ELISpot (background subtracted, SFU/106 PBMC)
	Source Data for Extended Data Fig. 8e-f
	HCW-ID	Peptide pool	Baseline	Wk16-26
	1	NSP12-1	0	90
	2	NSP7	0	20
	2	NSP12-1	0	30
	2	NSP12-3	0	17.5
	2	NSP13-1	0	17.5
	3	NSP7	0	35
	3	NSP12-1	0	33
	4	NSP12-2	10	12.5
	4	NSP12-3	5	10
	5	NSP7	2.5	82.5
	5	NSP12-5	10	35
	6	NSP12-1	0	33.75
	6	NSP12-4	2.5	48.75
	7	NSP7	0	52.5
	7	NSP12-1	0	65
	7	NSP12-2	0	45
	8	NSP7	0	16.25
	8	NSP12-1	0	13.75
	8	NSP12-3	0	28.75
	9	NSP12-5	0	47.5
	10	NSP12-1	0	41.25
	10	NSP12-2	5	21.25
	10	NSP12-4	12.5	33.75
	10	NSP12-5	0	23.75
	11	NSP12-3	0	40
	11	NSP13-3	0	7.5
	12	NSP7	3	16.25
	12	NSP12-5	10	28.75
	13	NSP7	1	13.75
